# Supplementary material for: Long non-coding RNA KIKAT/LINC01061 as a novel epigenetic regulator that relocates KDM4A on chromatin and modulates viral reactivation
Source: PLoS Pathog. 2021 Jun 10;17(6):e1009670. doi: 10.1371/journal.ppat.1009670 (PMC8219169; doi:10.1371/journal.ppat.1009670)
Supplement: S1 Table — (XLSX) [file ppat.1009670.s007.xlsx]

## Sheet: S1 Table
	ID	Symbol		Screening
				First					Repeat 1st					Repeat 2nd
				1	2	3	4		1	2	3	4		1	2	3	4
	NR_034095	LINC01197		↓	↓	↓					↓
	NR_026772	LINC00588		↓	↓						↓
	NR_033937	LOC100132077			↓	↓	↓					↓					↓
	NR_045121	DGCR5		↓			↓
	NR_033840	LINC00163		↓	↓	↓	↓
	NR_029407	LOC642361		↓			↓
	NR_033919	LOC645434		↓		↓	↓
	NR_037195	LINC00607		↓
	NR_024440	LOC729609		↓		↓	↓
	NR_004855	HULC		↓			↓					↓
	NR_026863	LINC00313		↓	↓		↓			↓					↓
	NR_033962	FLJ42969		↓	↓	↓
	NR_026801	FAM74A3		↓	↓		↓			↓
	NR_038385	LOC728084					↓
	NR_040073	MIR181A1HG		↓
	NR_038341	STK4-AS1		↓	↓				↓					↓
	NR_003023	SCARNA2		↓	↓	↓	↓
	NR_040038	LOC151475				↓	↓		↓
	NR_038399	LOC100132735			↓		↓
	NR_038230	LOC284080				↓
	NR_033870	TEX41		↓	↓	↓	↓
	NR_024425	PTGES2-AS1		↓		↓	↓
	NR_033860	LINC00971				↓	↓				↓					↓
	NR_040415	LINC00266-1
	NR_024347	LINC00304		↓			↓					↓
	NR_034140	LINC00612			↓						↓
	NR_038358	LINC00640							↓	↓	↓				↓	↓
	NR_038869	LINC01342										↓
	NR_033931	LINC01085								↓		↓
	NR_038218	LINC01010										↓
	NR_024283	LINC00961							↓	↓	↓				↓
	NR_026684	HPYR1		↓		↓
	NR_034037	LINC00582			↓		↓			↓	↓					↓
	NR_026914	MGC16275			↓
	NR_027447	MAN1B1-AS1			↓		↓
	NR_026658	LOC100240735					↓			↓		↓			↓
	NR_024160	LINC00626					↓				↓
	NR_024065	LINC00312										↓					↓
	NR_023919	LINC00339					↓
	NR_051983	LINC00462
	NR_024444	LOC100133985
	NR_024452	LINC01119			↓				↓
	NR_026913	LOC100133669							↓					↓
	NR_038995	LINC00327
	NR_034008	LINC00881			↓						↓
	NR_038905	LOC100506368		↓								↓					↓
	NR_033557	LOC100422737
	NR_026779	LINC00341
	NR_036540	LINC00622
	NR_045680	HEIH
	NR_028324	LINC01002				↓
	NR_033904	LINC00921
	NR_015451	LINC00294										↓
	NR_038407	LINC00525
	NR_026827	LINC00839			↓		↓
	NR_024451	JHDM1D-AS1		↓							↓
	NR_024458	TPT1-AS1
	NR_028326	LINC01001
	NR_037605	GAS5-AS1
	NR_039999	LINC01569
	NR_034032	LOC100289361				↓				↓					↓
	NR_026785	RHPN1-AS1					↓					↓					↓
	NR_029408	LOC439994					↓
	NR_038320	LOC100507634					↓					↓					↓
	NR_037596	LINC01061					↓					↓					↓
	NR_033963	FLJ44511			↓				↓
	NR_026943	LOC642852		↓										↓
	NR_024206	LINC00152				↓
	NR_026951	LINC00324		↓	↓		↓			↓					↓
	NR_038080	LINC00482			↓					↓					↓
	NR_026960	LINC00319					↓					↓
	NR_015422	LOC149134				↓					↓					↓
	NR_027311	LOC153910			↓					↓
	NR_002196	H19
	NR_026690	ABHD11-AS1				↓					↓
	NR_026885	LOC100270804		↓	↓					↓					↓
	NR_026954	LOC90246			↓					↓
	NR_024376	FAM225B			↓					↓
	NR_047550	LOC100506082		↓	↓					↓
	NR_038262	MIR210HG			↓					↓					↓
	NR_045196	LOC100505806
	NR_046368	HP07349				↓
