# Supplementary material for: Long non-coding RNA KIKAT/LINC01061 as a novel epigenetic regulator that relocates KDM4A on chromatin and modulates viral reactivation
Source: PLoS Pathog. 2021 Jun 10;17(6):e1009670. doi: 10.1371/journal.ppat.1009670 (PMC8219169; doi:10.1371/journal.ppat.1009670)
Supplement: S2 Table — (XLSX) [file ppat.1009670.s008.xlsx]

## Sheet: S2 Table
ID	Gene Symbol	RPKM		Fold change
		Mock	KIKAT
NM_001126132	TNNT1	0.933204	0.0133328	-69.9933
NM_001271944	TFEB	0.670334	0.01	-67.0334
NM_145199	LIPT1	0.652476	0.01	-65.2476
NM_001193308	SYTL1	0.555528	0.01	-55.5528
NM_138281	DLX4	0.465593	0.01	-46.5593
NM_001204173	C8orf44-SGK3	0.493657	0.0107596	-45.8806
NM_145814	CACNG6	0.539709	0.0124614	-43.3106
NM_001355530	EFCAB10	0.430177	0.01	-43.0177
NM_001204502	FLT3LG	0.383983	0.01	-38.3983
NM_198706	HSD11B1L	0.376405	0.01	-37.6405
NM_000627	LTBP1	0.370767	0.01	-37.0767
NM_004877	GMFG	0.353303	0.01	-35.3303
NM_001177676	GPR68	0.325793	0.01	-32.5793
NM_003641	IFITM1	0.32488	0.01	-32.488
NM_001199823	NEDD8-MDP1	0.451336	0.0141903	-31.806
NM_001033050	MTERF2	0.530077	0.0170398	-31.1081
NM_002259	KLRC1	1.7037	0.0548007	-31.089
NM_175888	ZNF620	0.310726	0.01	-31.0726
NM_001302	CORT	0.300883	0.01	-30.0883
NM_033377	CGB1	0.296475	0.01	-29.6475
NM_001323	CST6	0.29327	0.01	-29.327
NM_002462	MX1	0.282535	0.01	-28.2535
NM_003527	HIST1H2BO	0.278826	0.01	-27.8826
NM_199231	GDNF	0.27302	0.01	-27.302
NM_001135580	C19orf71	0.258741	0.01	-25.8741
NM_001354226	ST3GAL5	0.253831	0.01	-25.3831
NM_003541	HIST1H4K	0.24522	0.01	-24.522
NM_181711	GRASP	0.244586	0.01	-24.4586
NM_024897	PAQR6	0.243878	0.01	-24.3878
NM_138961	ESAM	0.23744	0.01	-23.744
NM_002638	PI3	0.236319	0.01	-23.6319
NM_000614	CNTF	0.234056	0.01	-23.4056
NM_001039083.1	ARL17B	0.227489	0.01	-22.7489
NM_006498	LGALS2	0.218476	0.01	-21.8476
NM_001024613	FEZF1	0.205762	0.01	-20.5762
NM_021992	TMSB15A	0.205382	0.01	-20.5382
NM_001195	BFSP1	0.201114	0.01	-20.1114
NM_003517	HIST2H2AC	0.198645	0.01	-19.8645
NM_175065	HIST2H2AB	0.193767	0.01	-19.3767
NM_003519	HIST1H2BL	0.191629	0.01	-19.1629
NM_001321645	ZNF224	0.874129	0.045798	-19.0866
NM_001136042	PTGES3L-AARSD1	0.190326	0.01	-19.0326
NM_007351	MMRN1	0.199778	0.0105289	-18.9743
NM_001304783	TLDC2	0.189564	0.01	-18.9564
NM_001135248	MFAP2	0.189188	0.01	-18.9188
NM_002933	RNASE1	0.188393	0.01	-18.8393
NM_002060	GJA4	0.187432	0.01	-18.7432
NM_001160258	CNR1	0.188353	0.0101438	-18.5682
NM_152763	AKNAD1	0.184947	0.01	-18.4947
NM_198173	GRHL3	0.181373	0.01	-18.1373
NM_016518	PIPOX	0.1801	0.01	-18.01
NM_001142544	CTF1	0.443674	0.0247229	-17.9458
NM_006762	LAPTM5	0.179437	0.01	-17.9437
NM_001007537	C1QTNF9B	0.17906	0.01	-17.906
NM_001395	DUSP9	0.177843	0.01	-17.7843
NM_001205281	PPP5D1	0.174875	0.01	-17.4875
NM_001134338	RNF24	0.454685	0.0261997	-17.3546
NM_001099456	NPW	0.173385	0.01	-17.3385
NM_001025109	CD34	0.338436	0.0195354	-17.3243
NM_022159	ADGRL4	0.171703	0.01	-17.1703
NM_012278	ITGB1BP2	0.169547	0.01	-16.9547
NM_001115116	ANKRD53	0.168046	0.01	-16.8046
NM_001166002	APOBEC3H	0.165981	0.01	-16.5981
NM_001011657	ZMAT1	0.16401	0.01	-16.401
NM_001128922	LRRC32	0.15887	0.01	-15.887
NM_033120	NKD2	0.158782	0.01	-15.8782
NM_153453	VGLL2	0.154752	0.01	-15.4752
NM_001320273	ST6GALNAC5	0.151558	0.01	-15.1558
NM_018980	TAS2R5	0.15097	0.01	-15.097
NM_001135924	VWDE	0.169432	0.0112263	-15.0925
NM_001168363	PCDH11X	0.150924	0.01	-15.0924
NM_001033504	TMEM98	0.148896	0.01	-14.8896
NM_001293294	MYEOV	0.146416	0.01	-14.6416
NM_153236	GIMAP7	0.143011	0.01	-14.3011
NM_001135934	POSTN	0.141809	0.01	-14.1809
NM_001243270	CNTN5	0.140746	0.01	-14.0746
NM_001349356	CNTN6	0.140563	0.01	-14.0563
NM_001300808	BATF2	0.139068	0.01	-13.9068
NM_001024683	ZNF688	0.498847	0.0359791	-13.8649
NM_001297669	RGL1	0.137987	0.01	-13.7987
NM_001193302	SEMA4A	0.137815	0.01	-13.7815
NM_022161	BIRC7	0.135119	0.01	-13.5119
NM_001363813	AXIN2	0.1348	0.01	-13.48
NM_014926	SLITRK3	0.155875	0.0115985	-13.4392
NM_020663	RHOJ	0.134302	0.01	-13.4302
NM_133642	LARGE1	0.302404	0.0227553	-13.2894
NM_054111	IP6K3	0.132629	0.01	-13.2629
NM_001005464.1	HIST2H3A	0.128414	0.01	-12.8414
NM_021059.1	HIST2H3C	0.128414	0.01	-12.8414
NM_194436	LDHD	0.127443	0.01	-12.7443
NM_013292	MYLPF	0.127265	0.01	-12.7265
NM_032464	LAT2	0.403221	0.0320725	-12.5722
NM_032417	SPANXD	0.125445	0.01	-12.5445
NM_178310	SNAI3	0.124724	0.01	-12.4724
NM_032963	CCL14	2.03549	0.164408	-12.3807
NM_024409	NPPC	0.123658	0.01	-12.3658
NM_001131027	PDLIM4	0.118489	0.01	-11.8489
NM_001302621	ACHE	0.118028	0.01	-11.8028
NM_000732	CD3D	0.117149	0.01	-11.7149
NM_005854	RAMP2	0.115436	0.01	-11.5436
NM_001029869	PLAC8L1	0.11309	0.01	-11.309
NM_001291926	NOX4	0.112126	0.01	-11.2126
NM_001280561	TMEM249	0.110826	0.01	-11.0826
NM_001168340	TTC39B	0.108315	0.01	-10.8315
NM_001143785	FES	0.107569	0.01	-10.7569
NM_004669	CLIC3	0.106775	0.01	-10.6775
NM_032623	MGARP	0.106382	0.01	-10.6382
NM_001939	DRP2	0.113339	0.0106859	-10.6065
NM_000552	VWF	0.820147	0.0773893	-10.5977
NM_175054	HIST4H4	0.105349	0.01	-10.5349
NM_001319941	TMEM88	0.104474	0.01	-10.4474
NM_001173978	C14orf178	0.102367	0.01	-10.2367
NM_001002235	SERPINA1	0.100984	0.01	-10.0984
NM_003522	HIST1H2BF	0.100939	0.01	-10.0939
NM_001647	APOD	0.100705	0.01	-10.0705
NM_205853	MUSTN1	0.100667	0.01	-10.0667
NM_001354518	NDUFAF6	0.100089	0.01	-10.0089
NM_001505	GPER1	0.258316	0.0260266	-9.92509
NM_000442	PECAM1	0.935724	0.0945212	-9.89963
NM_022307	ICA1	0.0983924	0.01	-9.83924
NM_003357	SCGB1A1	0.0979773	0.01	-9.79773
NM_001207062	C22orf23	0.0973032	0.01	-9.73032
NM_005583	LYL1	0.0971005	0.01	-9.71005
NM_001795	CDH5	0.374449	0.0389052	-9.62465
NM_001145873	CD8A	0.0961688	0.01	-9.61688
NM_030967	KRTAP1-1	0.0953933	0.01	-9.53933
NM_001355033	CAPS2	0.0951112	0.01	-9.51112
NM_017445	H2BFS	0.0943564	0.01	-9.43564
NM_001363588	IZUMO4	0.0933685	0.01	-9.33685
NM_000805	GAST	0.0933418	0.01	-9.33418
NM_175571	GIMAP8	0.0933418	0.01	-9.33418
NM_001252102	KIF21B	0.0981385	0.0105186	-9.33003
NM_032461.1	SPANXB1	0.0931416	0.01	-9.31416
NM_178545	TMEM52	0.0928426	0.01	-9.28426
NM_003529	HIST1H3A	0.0925457	0.01	-9.25457
NM_001350173	GRK4	0.327337	0.0354154	-9.24281
NM_001199577	GIMAP1-GIMAP5	0.0923991	0.01	-9.23991
NM_001199241	KYNU	0.0923502	0.01	-9.23502
NM_005980	S100P	0.0921528	0.01	-9.21528
NM_004933	CDH15	0.0910891	0.01	-9.10891
NM_080596	HIST1H2AH	0.0902369	0.01	-9.02369
NM_052958	C8orf34	0.119026	0.0134301	-8.86264
NM_173200	NR4A3	0.276885	0.0314073	-8.81593
NM_002905	RDH5	0.0879608	0.01	-8.79608
NM_004950	EPYC	0.0878623	0.01	-8.78623
NM_001271830	PCP2	0.0878623	0.01	-8.78623
NM_001103167	ZGLP1	0.0876848	0.01	-8.76848
NM_001172292	NIPAL4	0.280562	0.0320075	-8.7655
NM_001258275	SAMD3	0.0872895	0.01	-8.72895
NM_001024601	SPATA45	0.086119	0.01	-8.6119
NM_000422	KRT17	0.0858351	0.01	-8.58351
NM_001184744	PTH1R	0.085353	0.01	-8.5353
NM_001098411.1	GAGE2B	0.085273	0.01	-8.5273
NM_001166343	MFNG	0.0836972	0.01	-8.36972
NM_145861	EDARADD	0.0833241	0.01	-8.33241
NM_005103	FEZ1	0.0832218	0.01	-8.32218
NM_080825	C20orf144	0.0831493	0.01	-8.31493
NM_001184771	CPXCR1	0.0830115	0.01	-8.30115
NM_001166247	GRIK2	0.34816	0.0421363	-8.26271
NM_001135604	ESM1	0.21902	0.026549	-8.24967
NM_001007595	C2CD4B	0.0823604	0.01	-8.23604
NM_002587	PCDH1	0.182095	0.0222467	-8.18525
NM_001193313	SUGCT	2.80293	0.343164	-8.16788
NM_014475	DHDH	0.0815864	0.01	-8.15864
NM_001243252	EFHD1	0.081506	0.01	-8.1506
NM_145662	SPANXA2	0.0815009	0.01	-8.15009
NM_173528	CFAP161	0.0807765	0.01	-8.07765
NM_002126	HLF	0.0795592	0.01	-7.95592
NM_152447	LRFN5	0.100014	0.0126497	-7.90637
NM_000594	TNF	0.0776457	0.01	-7.76457
NM_001322286	ZNF396	0.0773815	0.01	-7.73815
NM_013385	CYTH4	0.0772496	0.01	-7.72496
NM_001163334	SYTL5	0.26448	0.034334	-7.70314
NM_001270428	LMO1	0.359081	0.0470884	-7.62569
NM_148961	OTOS	0.0760139	0.01	-7.60139
NM_001112808	FPGT-TNNI3K	0.0753627	0.01	-7.53627
NM_001145083	ZNF619	0.304381	0.0405385	-7.50845
NM_012476	VAX2	0.0748343	0.01	-7.48343
NM_001195001	PTPRU	0.174076	0.0233341	-7.46018
NM_145898	CCL23	0.0744947	0.01	-7.44947
NM_181534	KRT25	0.233914	0.0315047	-7.42472
NM_014430	CIDEB	0.0738679	0.01	-7.38679
NM_001286997	LOC101928436	0.0736823	0.01	-7.36823
NM_001363524	LRFN4	0.0720861	0.01	-7.20861
NM_001136482	C19orf38	0.0717421	0.01	-7.17421
NM_001308418	GIPR	0.0716525	0.01	-7.16525
NM_173619	CLEC18C	0.0714664	0.01	-7.14664
NM_001144826	RUNDC3A	0.0706521	0.01	-7.06521
NM_004335	BST2	0.73713	0.105121	-7.01223
NM_001017363	ARID3C	0.0700628	0.01	-7.00628
NM_001145201	PRAP1	0.0699423	0.01	-6.99423
NM_005256	GAS2	0.102865	0.014708	-6.99382
NM_005330	HBE1	0.0697813	0.01	-6.97813
NM_001322475	IQCH	0.083329	0.0119789	-6.9563
NM_001130092	DRC3	0.0691174	0.01	-6.91174
NM_001102601	CCDC163	0.316351	0.0457845	-6.90957
NM_001783	CD79A	0.0690047	0.01	-6.90047
NM_001324169	ZCWPW2	0.167266	0.0242531	-6.89668
NM_001009813	MEIS3	0.30836	0.0449794	-6.85559
NM_080742	B3GAT2	0.0676425	0.01	-6.76425
NM_001242704	ZNF385C	0.0672148	0.01	-6.72148
NM_018655	LENEP	0.0668782	0.01	-6.68782
NM_001317026	CARMIL2	0.0667464	0.01	-6.67464
NM_001623	AIF1	0.0662655	0.01	-6.62655
NM_019113	FGF21	0.0661645	0.01	-6.61645
NM_001286620	MAP3K7CL	0.871282	0.131851	-6.60806
NM_001294347	COL8A2	0.0660353	0.01	-6.60353
NM_017734	PALMD	0.148771	0.0225419	-6.59975
NM_021571	CARD18	0.0657635	0.01	-6.57635
NM_001135823	SSPN	0.220337	0.03356	-6.56548
NM_001368129	EPM2A	0.0655869	0.01	-6.55869
NM_004503	HOXC6	0.318948	0.0489638	-6.51397
NM_001363532	GIMAP4	0.0650324	0.01	-6.50324
NM_001104544	TMEM255A	0.0647455	0.01	-6.47455
NM_006829	ADIRF	0.0645892	0.01	-6.45892
NM_002191	INHA	0.0642546	0.01	-6.42546
NM_001144941	VMO1	0.0642172	0.01	-6.42172
NM_001114107	PDLIM3	0.0641118	0.01	-6.41118
NM_006308	HSPB3	0.0639234	0.01	-6.39234
NM_001045476	WDR38	0.0657137	0.0102997	-6.38016
NM_000900	MGP	0.630593	0.0990241	-6.36807
NM_021195	CLDN6	0.0635489	0.01	-6.35489
NM_001304990	SPRY3	0.063222	0.01	-6.3222
NM_012098	ANGPTL2	0.0630321	0.01	-6.30321
NM_001297588	ZNF221	0.0617086	0.01	-6.17086
NM_001303531	C8orf86	0.061473	0.01	-6.1473
NM_002521	NPPB	0.061305	0.01	-6.1305
NM_001039905	C15orf56	0.0612186	0.01	-6.12186
NM_030775	WNT5B	0.0610481	0.01	-6.10481
NM_001314051	ANGPT1	0.0609936	0.01	-6.09936
NM_001320668	ZFP30	0.0867608	0.0143343	-6.05267
NM_003063	SLN	0.0602832	0.01	-6.02832
NM_005323	HIST1H1T	0.0598675	0.01	-5.98675
NM_001290056	LOC101927572	0.0595147	0.01	-5.95147
NM_001165977	PROM2	0.0592948	0.01	-5.92948
NM_001365892	CCDC188	0.0592545	0.01	-5.92545
NM_003841	TNFRSF10C	0.260853	0.0441294	-5.91111
NM_001346743	CBX7	0.150963	0.0255648	-5.9051
NM_001193361	EXD2	0.569364	0.0964308	-5.90438
NM_014469	RBMXL2	0.0587863	0.01	-5.87863
NM_005213	CSTA	0.0584171	0.01	-5.84171
NM_006422	AKAP3	0.0580845	0.01	-5.80845
NM_181844	BCL6B	0.0861433	0.0149171	-5.7748
NM_018111	C19orf73	0.409472	0.0709067	-5.77479
NM_006617	NES	0.1637	0.0283474	-5.77478
NM_000377	WAS	0.166026	0.0287502	-5.77477
NM_015136	STAB1	0.0766468	0.0132727	-5.77477
NM_005767	LPAR6	0.0576931	0.01	-5.76931
NM_014429	MORC1	0.0576107	0.01	-5.76107
NM_015236	ADGRL3	0.106824	0.0186149	-5.73866
NM_032882	PNMA6A	0.0571606	0.01	-5.71606
NM_005282	GPR4	0.0569045	0.01	-5.69045
NM_001162499	CAND2	0.0568529	0.01	-5.68529
NM_001324308	NMBR	0.0567144	0.01	-5.67144
NM_001368146	TENM2	0.0565416	0.01	-5.65416
NM_001364012	NOTCH2NLC	0.804637	0.142625	-5.64164
NM_001711	BGN	0.756295	0.134159	-5.63731
NM_001308019	EXPH5	0.056245	0.01	-5.6245
NM_080826	ISM1	0.0561863	0.01	-5.61863
NM_001160706	SCEL	0.0559314	0.01	-5.59314
NM_005320	HIST1H1D	0.0558609	0.01	-5.58609
NM_001318939	EEF1AKMT1	1.76815	0.316632	-5.58425
NM_001289114	SHBG	0.0557164	0.01	-5.57164
NM_001256443	PRRT2	0.0549995	0.01	-5.49995
NM_005322	HIST1H1B	0.0549417	0.01	-5.49417
NM_001367976	BTG4	0.0548747	0.01	-5.48747
NM_001258288	SELENBP1	0.0548571	0.01	-5.48571
NM_013381	TRHDE	0.054724	0.01	-5.4724
NM_014839	PLPPR4	0.060432	0.0110637	-5.4622
NM_018476	BEX1	0.0545961	0.01	-5.45961
NM_001099682	MAGIX	0.355855	0.0652877	-5.45057
NM_003775	S1PR4	0.054425	0.01	-5.4425
NM_018306	TMEM40	0.0732588	0.0135533	-5.40524
NM_005212	CSN3	0.0537178	0.01	-5.37178
NM_021193	HOXD12	0.0533873	0.01	-5.33873
NM_001172430	AMPD3	0.390615	0.0735803	-5.30868
NM_001843	CNTN1	0.137759	0.0262211	-5.25374
NM_000231	SGCG	0.0524519	0.01	-5.24519
NM_000432	MYL2	0.052357	0.01	-5.2357
NM_001756	SERPINA6	0.558345	0.106864	-5.22481
NM_001100916	MBOAT4	0.0521996	0.01	-5.21996
NM_004297	GNA14	0.0521473	0.01	-5.21473
NM_153274	BEST4	0.0518359	0.01	-5.18359
NM_002176	IFNB1	0.0517329	0.01	-5.17329
NM_080921	PTPRC	0.0516203	0.01	-5.16203
NM_152479	TTC9B	0.0514875	0.01	-5.14875
NM_001145636	ARMH1	0.0512746	0.01	-5.12746
NM_001352389	STK33	0.0511783	0.01	-5.11783
NM_006172	NPPA	0.0507648	0.01	-5.07648
NM_001252204	C4A	0.0502296	0.01	-5.02296
NM_001242762	DLGAP1	0.0502037	0.01	-5.02037
NM_001280796	GLS2	0.0500159	0.01	-5.00159
NM_014069	PSORS1C2	0.0500045	0.01	-5.00045
NM_004004	GJB2	0.113722	0.022975	-4.94984
NM_015660	GIMAP2	0.180599	0.0364861	-4.94982
NM_022375	OCLM	0.294597	0.0595168	-4.94981
NM_003196	TCEA3	0.148813	0.0300645	-4.9498
NM_003923	FOXH1	0.119296	0.0241012	-4.94979
NM_001320628	BOLA2-SMG1P6	0.0493289	0.01	-4.93289
NM_001278525	ZNF518A	0.425965	0.0871971	-4.88508
NM_001316331	ABHD14A-ACY1	0.55858	0.11458	-4.87501
NM_001347716	CHRM3	0.0479852	0.01	-4.79852
NM_206894	ZNF790	0.0475862	0.01	-4.75862
NM_176887	TAS2R46	0.0466709	0.01	-4.66709
NM_001318892	ZNF184	0.157795	0.0338208	-4.66561
NM_052945	TNFRSF13C	0.0464711	0.01	-4.64711
NM_019839	LTB4R2	0.353389	0.0762433	-4.63502
NM_182592	YIPF7	0.0463222	0.01	-4.63222
NM_018411	HR	0.0463204	0.01	-4.63204
NM_001207012	PGF	0.563579	0.121803	-4.62695
NM_152652	ZNF48	2.38308	0.524913	-4.53995
NM_005434	MALL	0.155976	0.0343762	-4.53734
NM_004778	PTGDR2	0.0451967	0.01	-4.51967
NM_003865	HESX1	0.0444257	0.01	-4.44257
NM_001004467	OR10J3	0.0438423	0.01	-4.38423
NM_001199747	HOXD8	0.600559	0.137144	-4.37903
NM_001258242	TMEM218	0.092793	0.0215499	-4.30596
NM_173472	FANCD2OS	0.0428047	0.01	-4.28047
NM_022475	HHIP	0.135405	0.0317678	-4.26233
NM_001367735	RABGEF1	1.09958	0.258743	-4.24972
NM_023922	TAS2R14	0.362695	0.0856088	-4.23666
NM_001031834	RAB40AL	0.0421807	0.01	-4.21807
NM_001354895	APC	0.377238	0.0898481	-4.19862
NM_020650	RCN3	0.295466	0.0716308	-4.12485
NM_152435	AMDHD1	0.0974931	0.0236355	-4.12485
NM_138481	CHADL	0.0857785	0.0207955	-4.12485
NM_012072	CD93	0.0974493	0.023625	-4.12484
NM_001190706	MTRNR2L9	0.411802	0.0998346	-4.12484
NM_001366279	TMPRSS7	0.0947612	0.0229733	-4.12484
NM_001033719	ZNF404	0.235635	0.0571258	-4.12484
NM_025107	MYCT1	0.142635	0.0345796	-4.12484
NM_001010893	SLC10A5	0.164783	0.039949	-4.12484
NM_173523	MAGEB6	0.111349	0.0269947	-4.12483
NM_001277348	C5orf66	0.0877202	0.0212664	-4.12483
NM_020672	S100A14	0.0412193	0.01	-4.12193
NM_018291	FGGY	4.04339	0.985626	-4.10236
NM_001261448	GPM6A	0.110811	0.0270429	-4.09761
NM_001538	HSF4	0.414978	0.101466	-4.08981
NM_005301	GPR35	0.131125	0.0321791	-4.07486
NM_130851	BMP4	1.11901	0.278809	-4.01354
NM_182985	TRIM69	0.121189	0.0303244	-3.9964
NM_181727	SPATA12	0.0396383	0.01	-3.96383
NM_001284417	LYSMD4	0.0395418	0.01	-3.95418
NM_001244813	FOXP1	0.322591	0.0817215	-3.94745
NM_016943	TAS2R3	0.0394223	0.01	-3.94223
NM_080704	TRPV1	0.297464	0.0765321	-3.88679
NM_001256141	FSBP	0.0379514	0.01	-3.79514
NM_175060	CLEC14A	0.421042	0.110951	-3.79485
NM_001297763	ZNF546	0.0378536	0.01	-3.78536
NM_001297734	ZNF417	0.513977	0.136771	-3.75794
NM_001144762	TLE2	0.037522	0.01	-3.7522
NM_001078170	RGPD2	0.0868021	0.0231662	-3.74693
NM_001366502	TCF7	0.0374198	0.01	-3.74198
NM_153267	MAMDC2	0.114513	0.0306453	-3.73672
NM_001294338	CLK2	0.694744	0.186558	-3.72402
NM_032293	GARNL3	0.0540118	0.0145492	-3.71236
NM_152421	DIPK1B	0.331328	0.08925	-3.71236
NM_001349851	TOP3B	0.184347	0.0497029	-3.70898
NM_001330617	ZNF17	0.218443	0.0589469	-3.70577
NM_001323018	SETD9	0.764911	0.208701	-3.66511
NM_005553	KRTAP5-9	0.0365353	0.01	-3.65353
NM_001127217	SMAD9	0.0931285	0.0256301	-3.63357
NM_001167674	CADM2	0.0359383	0.01	-3.59383
NM_001528	HGFAC	0.164265	0.0462258	-3.55354
NM_001145078	ZNF805	0.0353497	0.01	-3.53497
NM_001039574	KCNC4	0.195094	0.0556438	-3.50613
NM_181519	SYT15	0.0344029	0.01	-3.44029
NM_001256748	SSUH2	0.0343479	0.01	-3.43479
NM_021645	UTP14C	0.318621	0.0928409	-3.4319
NM_024756	MMRN2	0.342745	0.100718	-3.403
NM_001351301	CORO6	0.0355451	0.0104491	-3.40174
NM_001347822	OGDHL	0.502246	0.147791	-3.39836
NM_003706	PLA2G4C	0.202331	0.061075	-3.31283
NM_006398	UBD	0.17537	0.0531442	-3.29989
NM_207305	FOXD4	0.158771	0.0481141	-3.29989
NM_000737	CGB3	0.188918	0.05725	-3.29988
NM_006446	SLCO1B1	0.0622948	0.0188779	-3.29988
NM_005893	CCIN	0.0893545	0.0270781	-3.29988
NM_053044	HTRA3	0.0683796	0.0207219	-3.29987
NM_152565	ATP6V0D2	0.0732556	0.0221995	-3.29987
NM_001066	TNFRSF1B	0.0941773	0.0285397	-3.29987
NM_032488	CNFN	0.651466	0.197422	-3.29987
NM_001291281	FOXO6	0.0601579	0.0182304	-3.29987
NM_152792	ASPRV1	0.07975	0.0241676	-3.29987
NM_000623	BDKRB2	0.0827333	0.0250717	-3.29987
NM_001278293	ARL6	0.431666	0.131811	-3.27489
NM_001349372	ATP6AP1L	0.0928303	0.0284982	-3.25741
NM_007021	DEPP1	0.821726	0.255402	-3.21739
NM_001297564	TCEANC	0.0317383	0.01	-3.17383
NM_032087	PCDHGA7	0.142515	0.0449624	-3.16964
NM_001258314	PDE1A	0.0315183	0.01	-3.15183
NM_001234	CAV3	0.0314651	0.01	-3.14651
NM_001367656	SYT16	0.0783214	0.02491	-3.14418
NM_001198810	SLC43A1	0.0312976	0.01	-3.12976
NM_153835	ADGRF3	0.031261	0.01	-3.1261
NM_001142314	DUSP19	0.0427879	0.0136944	-3.12448
NM_001318089	SWI5	0.0684343	0.0220658	-3.10138
NM_001256686	CSNK2A3	0.0306525	0.01	-3.06525
NM_001198633	RUNX1T1	0.0913108	0.0300095	-3.04273
NM_001461	FMO5	0.240472	0.0793163	-3.03181
NM_024014	HOXA6	0.595316	0.196806	-3.02488
NM_004744	LRAT	0.232127	0.0770272	-3.01357
NM_001350649	C9orf147	0.0300894	0.01	-3.00894
NM_001014796	DDR2	0.143993	0.048138	-2.99126
NM_172229	KREMEN2	0.659914	0.221075	-2.98502
NM_033196	ZNF682	0.120939	0.0405538	-2.98219
NM_080625	CCM2L	0.333921	0.112368	-2.97167
NM_001256387	LRRC39	0.106732	0.0361199	-2.95495
NM_018419	SOX18	0.58276	0.197793	-2.94632
NM_001320470	BCAS3	1.10671	0.376519	-2.93932
NM_001146683	TMEM253	0.199101	0.0689552	-2.8874
NM_001146157	FAM25A	1.70212	0.5895	-2.8874
NM_052943	TENT5B	0.127551	0.0441753	-2.88739
NM_002773	PRSS8	0.165393	0.0572812	-2.88739
NM_018930	PCDHB10	0.0931416	0.0322581	-2.88739
NM_001290331	DENND1C	0.0918825	0.031822	-2.88739
NM_002522	NPTX1	0.0558609	0.0193465	-2.88739
NM_001001414	NCCRP1	0.153837	0.0532788	-2.88739
NM_018988	GFOD1	0.0963362	0.0334021	-2.88414
NM_001135186	ABI3	0.27396	0.0954062	-2.87151
NM_144705	TEKT4	0.0287063	0.01	-2.87063
NM_014272	ADAMTS7	0.243798	0.0857973	-2.84156
NM_153756	FNDC5	0.177615	0.0628582	-2.82564
NM_001276309	NOL3	1.62787	0.582178	-2.79617
NM_001033053	NLRP1	0.970458	0.348344	-2.78592
NM_001289147	FAM110A	0.191833	0.0691175	-2.77546
NM_004106	FCER1G	0.73566	0.267523	-2.74989
NM_024307	GDPD3	0.402633	0.146418	-2.74989
NM_001110354	ZP3	1.04495	0.381139	-2.74165
NM_001286456	SLC22A23	0.0272638	0.01	-2.72638
NM_003549	HYAL3	0.748498	0.274875	-2.72305
NM_001165034	RNF182	0.458143	0.169386	-2.70472
NM_205850	SLC24A5	0.0268423	0.01	-2.68423
NM_022478	CDH24	1.32425	0.493516	-2.68329
NM_021833	UCP1	0.0267925	0.01	-2.67925
NM_001324263	TMC7	0.0580171	0.0216976	-2.67389
NM_001039958	MESP2	0.0265143	0.01	-2.65143
NM_175056	ZPLD1	0.534877	0.202782	-2.63769
NM_001278648	ZBTB48	0.698177	0.266048	-2.62425
NM_001303441	HEXIM2	4.0565	1.55004	-2.61702
NM_000773	CYP2E1	0.0259282	0.01	-2.59282
NM_001126108	SLC12A3	0.407007	0.157318	-2.58716
NM_001291746	REL	0.42482	0.164346	-2.58492
NM_024784	ZBTB3	0.933351	0.361108	-2.58469
NM_001193621	PINLYP	0.806413	0.31301	-2.57632
NM_001324338	FSIP1	0.0256873	0.01	-2.56873
NM_001955	EDN1	0.83171	0.324872	-2.56012
NM_138789	PIH1D2	0.698288	0.27637	-2.52664
NM_001321320	ZNF615	0.102399	0.0406107	-2.52148
NM_001320296	NPFF	0.525586	0.209611	-2.50744
NM_013249	ZNF214	0.339639	0.135497	-2.50661
NM_152654	DAND5	0.02506	0.01	-2.506
NM_001632	ALPP	0.047281	0.0191041	-2.47492
NM_001014440	ODF3B	0.134239	0.05424	-2.47492
NM_001300886	RHOD	0.139224	0.056254	-2.47491
NM_003532	HIST1H3E	0.563688	0.227761	-2.47491
NM_080750	DPH3P1	0.0800811	0.0323572	-2.47491
NM_003862	FGF18	0.130343	0.0526656	-2.47491
NM_007360	KLRK1	0.0826191	0.0333827	-2.47491
NM_019106	SEPT3	0.0559329	0.0226	-2.47491
NM_003180	SYT5	0.0710182	0.0286953	-2.47491
NM_144587	BTBD16	0.0720852	0.0291264	-2.47491
NM_005029	PITX3	0.0913126	0.0368953	-2.47491
NM_001017961	FAM78B	0.0582603	0.0235404	-2.47491
NM_001010868	C6orf163	0.0968838	0.0391464	-2.47491
NM_021258	IL22RA1	0.0924472	0.0373538	-2.47491
NM_018488	TBX4	0.0367498	0.014849	-2.47491
NM_006843	SDS	0.0811289	0.0327806	-2.47491
NM_001561	TNFRSF9	0.065182	0.0263371	-2.47491
NM_005450	NOG	0.0688223	0.027808	-2.47491
NM_003510	HIST1H2AK	0.283069	0.114376	-2.47491
NM_138278	BNIPL	0.0600141	0.024249	-2.47491
NM_001029870	SOWAHB	0.10348	0.0418115	-2.47491
NM_003019	SFTPD	0.10149	0.0410077	-2.47491
NM_198573	ENHO	0.126665	0.0511798	-2.47491
NM_175067	TAAR6	0.125445	0.0506868	-2.47491
NM_020361	CPA6	0.0683886	0.0276328	-2.47491
NM_152657	GGN	0.0604511	0.0244256	-2.47491
NM_080863	ASB16	0.0608751	0.0245969	-2.47491
NM_032728	PLPP7	0.0630566	0.0254784	-2.4749
NM_001190228	RNF224	0.173269	0.0700104	-2.4749
NM_001004341	ETV3L	0.131727	0.0532249	-2.4749
NM_001264	CDSN	0.101927	0.0411843	-2.4749
NM_019851	FGF20	0.0707673	0.028594	-2.4749
NM_153362	PRSS35	0.102406	0.0413778	-2.4749
NM_003328	TXK	0.0895542	0.0361849	-2.4749
NM_173546	KLHDC8B	0.0660304	0.02668	-2.4749
NM_005546	ITK	0.0596481	0.0241012	-2.4749
NM_001278710	NRN1	0.0561439	0.0226853	-2.4749
NM_005515	MNX1	0.0595429	0.0240791	-2.4728
NM_001098805	ANKRD20A4	0.0246818	0.01	-2.46818
NM_001284269	EFCAB11	0.428321	0.173629	-2.46687
NM_001198671	TMEM136	0.904735	0.368892	-2.45257
NM_002312	LIG4	0.535446	0.218347	-2.45227
NM_001330706	ZNF131	1.02916	0.425141	-2.42076
NM_001289862	PER3	0.0240624	0.01	-2.40624
NM_001008747	CTAGE15	1.07377	0.447423	-2.39991
NM_001197295	ECM2	0.31435	0.130984	-2.3999
NM_001392	DTNA	0.377415	0.158201	-2.38567
NM_153690	FAM43A	0.634844	0.267664	-2.37179
NM_001163446	CPA4	0.231387	0.0989928	-2.33742
NM_003745	SOCS1	0.606798	0.259603	-2.33741
NM_001145661	GATA2	0.885879	0.380257	-2.32968
NM_001941	DSC3	0.153139	0.0658431	-2.32581
NM_001284401	TAMM41	0.165387	0.0711355	-2.32495
NM_001099293	KIF4B	0.138797	0.0600877	-2.30991
NM_000448	RAG1	0.0923488	0.0399793	-2.30991
NM_017957	EPN3	0.313305	0.135635	-2.30991
NM_153234	LIX1	0.0230566	0.01	-2.30566
NM_001271862	PNLDC1	0.0230541	0.01	-2.30541
NM_198089	ZNF155	1.58022	0.687176	-2.29958
NM_153218	LACC1	1.58218	0.689943	-2.2932
NM_030916	NECTIN4	0.313793	0.136933	-2.29158
NM_001286831	RCBTB2	0.158009	0.0696397	-2.26896
NM_032095	PCDHGB1	0.196236	0.0864986	-2.26867
NM_001304433	LOC101928841	0.10153	0.0447531	-2.26866
NM_138409	MRAP2	0.488125	0.215594	-2.2641
NM_001034957	SORBS1	1.5391	0.680421	-2.26198
NM_001161657	MYB	0.0225585	0.01	-2.25585
NM_001005176	SP140	1.20469	0.534754	-2.2528
NM_001288819	CPEB1	0.260745	0.115879	-2.25015
NM_001320214	SRSF5	0.192693	0.0856463	-2.24987
NM_001077203	SENP7	0.200668	0.0892373	-2.2487
NM_177963	SYT12	0.613167	0.274762	-2.23163
NM_001322821	ZNF461	0.0308197	0.013896	-2.21787
NM_001322427	CARF	0.0758718	0.034307	-2.21156
NM_001042669	ARHGAP24	0.0338729	0.0153635	-2.20477
NM_001130915	MAMSTR	0.242473	0.110156	-2.20119
NM_000196	HSD11B2	0.183333	0.0833361	-2.19992
NM_176819	DIPK2B	0.0749799	0.034083	-2.19992
NM_145236	B3GNT7	0.0981157	0.0445997	-2.19992
NM_198582	KLHL30	0.0919088	0.0417784	-2.19992
NM_001145434	ZNF880	0.153915	0.0699639	-2.19991
NM_000864	HTR1D	0.12248	0.055675	-2.19991
NM_022764	MTHFSD	2.34465	1.07497	-2.18112
NM_152587	C11orf65	0.268077	0.123698	-2.1672
NM_001718	BMP6	0.240879	0.111232	-2.16555
NM_001199355	RPL17-C18orf32	2.26685	1.05355	-2.15163
NM_001363729	SAMHD1	0.283749	0.132187	-2.14658
NM_001363567	HLA-G	0.369034	0.17205	-2.14492
NM_025081	NYNRIN	0.0739032	0.0344551	-2.14492
NM_001454	FOXJ1	0.218194	0.101726	-2.14491
NM_006877	GMPR	0.372443	0.17364	-2.14491
NM_016011	MECR	2.55126	1.19423	-2.13632
NM_001088	AANAT	0.0846081	0.0396965	-2.13137
NM_001300760	C1orf105	0.877584	0.413692	-2.12135
NM_005809	PRDX2	0.844617	0.398152	-2.12135
NM_005699	IL18BP	0.947354	0.448217	-2.11361
NM_001099410	GPRASP1	0.0740106	0.0351022	-2.10843
NM_001478	B4GALNT1	0.616231	0.292272	-2.10841
NM_001312920	MSANTD2	0.925039	0.441447	-2.09547
NM_001144997	ITGA7	0.142311	0.0679659	-2.09386
NM_001135706	ACBD4	0.944035	0.451599	-2.09043
NM_001172638	ZFP62	1.13953	0.545892	-2.08746
NM_001130520	ZNF195	0.977669	0.468561	-2.08653
NM_001321958	ASAH2B	0.0206465	0.01	-2.06465
NM_002982	CCL2	0.293667	0.142389	-2.06243
NM_001310153	GOLGA6L3	0.376118	0.182366	-2.06243
NM_000242	MBL2	0.121614	0.0589664	-2.06243
NM_030760	S1PR5	0.0853303	0.0413737	-2.06243
NM_004123	GIP	0.303101	0.146963	-2.06243
NM_153675	FOXA2	0.10185	0.0493837	-2.06242
NM_001039763	TMEM232	0.0696693	0.0337803	-2.06242
NM_001296	ACKR2	0.0725818	0.0351925	-2.06242
NM_013377	PDZRN4	0.0668972	0.0324362	-2.06242
NM_004675	DIRAS3	0.109995	0.0533328	-2.06242
NM_003353	UCN	0.545961	0.264718	-2.06242
NM_003256	TIMP4	0.181758	0.0881287	-2.06242
NM_019074	DLL4	0.12669	0.0614277	-2.06242
NM_001167676	FAM229A	0.310472	0.150538	-2.06242
NM_001358661	C17orf113	0.0961114	0.0466013	-2.06242
NM_024783	AGBL2	0.0605186	0.0293435	-2.06242
NM_003524	HIST1H2BH	0.510634	0.24759	-2.06242
NM_001013615	LURAP1	0.117371	0.0569095	-2.06241
NM_000835	GRIN2C	0.11124	0.0548255	-2.02898
NM_001252073	SLC9A3R2	4.44021	2.18968	-2.02779
NM_030652	EGFL8	0.362951	0.178999	-2.02767
NM_000873	ICAM2	3.29904	1.63179	-2.02173
NM_004125	DNAJC25-GNG10	0.0202125	0.01	-2.02125
NM_001288705	CSF1R	0.050117	0.0248929	-2.01331
NM_182623	FAM131C	0.428992	0.214122	-2.00349
NM_032552	DAB2IP	0.154421	0.077188	-2.00059
NM_198562	C3orf62	0.231611	0.46324	2.00008
NM_032765	TRIM52	0.158873	0.318512	2.00482
NM_001242868	SLAIN1	1.21271	2.4329	2.00617
NM_001316893	PRH1-TAS2R14	0.189108	0.379399	2.00626
NM_015589	SAMD4A	1.15446	2.31803	2.00789
NM_001355407	NUDT4B	2.34119	4.70273	2.00869
NM_033342	TRIM7	0.170565	0.343875	2.0161
NM_005296	LPAR4	0.464382	0.937303	2.01839
NM_018029	EBLN2	0.156693	0.316563	2.02027
NM_001195150	ATP6V1FNB	0.0670677	0.135495	2.02027
NM_152219	GJD3	0.0644454	0.130197	2.02027
NM_130388	ASB12	0.102772	0.207628	2.02028
NM_001013632	TCTEX1D4	0.308072	0.622392	2.02028
NM_012240	SIRT4	0.107613	0.217409	2.02028
NM_001319152	FNDC11	0.0855545	0.172845	2.02029
NM_001330301	SAP130	1.75543	3.56589	2.03135
NM_001353637	N4BP2L1	0.470526	0.955878	2.03151
NM_001348958	SMIM26	0.0229483	0.0466202	2.03153
NM_001308229	C3orf33	0.65147	1.32668	2.03644
NM_001100915	KCTD19	0.323471	0.659443	2.03865
NM_001329650	ZNF25	0.080908	0.165407	2.04438
NM_001358291	RMI1	0.472486	0.968842	2.05052
NM_032369	HVCN1	0.0418445	0.0858091	2.05066
NM_001193552	ZNF850	0.245536	0.5042	2.05347
NM_001318777	TIRAP	0.418601	0.86071	2.05616
NM_001363528	TSC2	0.394681	0.812069	2.05753
NM_001097633	GCNT1	1.07343	2.21188	2.06057
NM_001270381	XRRA1	0.0953116	0.1964	2.06061
NM_006225	PLCD1	0.135211	0.279526	2.06732
NM_001301171	SHF	0.01	0.0207134	2.07134
NM_001276343	AGAP4	0.642581	1.33368	2.0755
NM_014460	CSDC2	0.12009	0.249547	2.078
NM_001012301	ARSI	0.195199	0.405624	2.078
NM_001346953	EXO5	0.149623	0.311395	2.0812
NM_001349438	APOBEC3G	0.194967	0.407039	2.08773
NM_171998	RAB39B	0.508689	1.06366	2.09099
NM_001303255	LRRC37A3	0.530618	1.1114	2.09453
NM_203418	RCAN1	33.1805	69.593	2.09741
NM_001168214	C3orf80	0.252544	0.530618	2.10109
NM_012449	STEAP1	0.534093	1.12218	2.10109
NM_001258219	MIS12	1.30265	2.74073	2.10397
NM_016099	GOLGA7	5.96176	12.5772	2.10964
NM_001256014	PSMC3IP	2.24756	4.74448	2.11095
NM_080867	SOCS4	1.19155	2.51543	2.11107
NM_001352093	VEZT	0.167526	0.353872	2.11234
NM_001081677	SCN3A	0.119677	0.25284	2.11269
NM_018335	ZNF839	0.889227	1.88532	2.12018
NM_001080464	ASPG	0.107814	0.228704	2.12129
NM_001142505	ABCG4	0.0370031	0.0784944	2.12129
NM_025248	SRCIN1	0.0245741	0.0521288	2.12129
NM_013397	PRICKLE4	0.316432	0.671245	2.12129
NM_152505	LCA5L	0.0734415	0.155791	2.1213
NM_001318129	ZMAT5	0.156499	0.332393	2.12394
NM_001129898	KRBOX4	0.651853	1.39573	2.14117
NM_181723	MICU3	0.394083	0.844444	2.14281
NM_001286532	RAD9B	0.0139194	0.0298536	2.14475
NM_153228	ANKFN1	0.148392	0.318341	2.14527
NM_006914	RORB	0.0226581	0.0486116	2.14544
NM_001100165	PHACTR2	0.401637	0.86226	2.14686
NM_001278689	EOGT	0.821009	1.76371	2.14823
NM_015078	MCF2L2	0.0779245	0.167924	2.15496
NM_015541	LRIG1	0.0820318	0.176775	2.15496
NM_001008726	WDR89	0.271825	0.585989	2.15575
NM_001083612	HYKK	0.793551	1.71325	2.15897
NM_013313	YPEL1	0.0505167	0.109139	2.16045
NM_001330242	ACSS3	1.26534	2.7349	2.1614
NM_024493	ZKSCAN3	0.265332	0.573741	2.16235
NM_001308173	CCNJL	1.5791	3.41683	2.16378
NM_001276282	ATRNL1	0.373204	0.808786	2.16714
NM_173828	RELL2	0.934624	2.02739	2.1692
NM_002354	EPCAM	0.606342	1.31686	2.17181
NM_001145665	ZNF181	0.425357	0.926083	2.17719
NM_133489	SLC26A10	0.0900871	0.196561	2.1819
NM_006942	SOX15	0.155681	0.339682	2.1819
NM_001276270	MBD4	0.368134	0.803897	2.18371
NM_001039891	ZNF674	0.166624	0.364739	2.189
NM_001042552	TATDN3	0.728115	1.59612	2.19212
NM_001083606	PTCH1	0.413995	0.910333	2.1989
NM_002615	SERPINF1	0.264491	0.582043	2.20062
NM_194249	DND1	0.299338	0.659721	2.20394
NM_144650	ADHFE1	0.242234	0.533869	2.20394
NM_207418	FAM72D	1.88897	4.17055	2.20784
NM_015995	KLF13	0.145843	0.322825	2.21351
NM_001271816	DCLRE1A	1.23567	2.74962	2.22521
NM_001270649	SLC5A10	0.054197	0.12065	2.22614
NM_177925	H2AFJ	2.40967	5.36553	2.22667
NM_001278509	ZNF180	0.232089	0.518574	2.23438
NM_002201	ISG20	0.101195	0.226654	2.23977
NM_001102603	ZNF160	0.766833	1.72492	2.24941
NM_182703	ANKDD1A	0.0978827	0.22035	2.25116
NM_001282778	RGS7	0.277633	0.628355	2.26326
NM_001040665	STEAP2	0.0373209	0.0848707	2.27408
NM_001304420	SLMAP	0.468933	1.06662	2.27457
NM_001242409	GAREM1	0.555565	1.26599	2.27875
NM_018926	PCDHGB6	0.01	0.0228801	2.28801
NM_001114633	PLA2G4B	0.0586858	0.134513	2.29208
NM_001252018	TOR2A	0.716829	1.66051	2.31647
NM_203286	NECTIN1	0.189383	0.439786	2.32221
NM_001001415	ZNF429	0.211709	0.494026	2.33352
NM_133473	ZNF431	0.285267	0.669378	2.3465
NM_001350690	KRIT1	0.502302	1.17965	2.34849
NM_001288980	C18orf54	0.479252	1.12568	2.34882
NM_001142610	ULK2	0.12385	0.291642	2.35481
NM_001042399	CEP83	0.772872	1.82296	2.35869
NM_018530	GSDMB	0.257133	0.607164	2.36129
NM_001330130	METTL21A	0.828613	1.95897	2.36415
NM_001005914	SEMA3B	0.418207	0.989278	2.36552
NM_001031745	RIBC1	0.225348	0.533987	2.3696
NM_000825	GNRH1	0.0403758	0.0957758	2.37211
NM_181334	PRR5-ARHGAP8	0.050146	0.119218	2.37741
NM_001007101	ZNF484	0.109167	0.259718	2.37909
NM_001243536	ANKRD65	0.0345856	0.0822862	2.37921
NM_001363774	ZNF442	0.0402633	0.0964498	2.39548
NM_001321328	ARL13B	1.31281	3.15763	2.40524
NM_030817	APOLD1	0.129235	0.311332	2.40904
NM_201548	CERKL	0.248641	0.599799	2.41231
NM_001040192	DNAJC28	0.0872734	0.211561	2.42412
NM_144685	HIPK4	0.0174594	0.0423273	2.42433
NM_001031692	LRRC17	0.0199233	0.0483005	2.42433
NM_003520	HIST1H2BN	0.096668	0.234355	2.42433
NM_001100	ACTA1	0.0581822	0.141053	2.42433
NM_001014980	C1QTNF12	0.124844	0.302662	2.42433
NM_015123	FRMD4B	0.0621833	0.150753	2.42433
NM_173538	CNBD1	0.208244	0.504852	2.42433
NM_001329877	FUT1	0.0207361	0.0502712	2.42433
NM_153692	HTRA4	0.0213603	0.0517843	2.42433
NM_207373	C10orf99	0.105222	0.255092	2.42433
NM_203373	FBXL22	0.0242696	0.0588375	2.42433
NM_152742	GPC2	0.0340958	0.0826595	2.42433
NM_172193	KLHDC1	0.260099	0.630565	2.42433
NM_000290	PGAM2	0.0518566	0.125718	2.42433
NM_002143	HPCA	0.0614786	0.149045	2.42433
NM_001097	ACR	0.0316817	0.076807	2.42433
NM_001145536	C17orf107	0.0406785	0.0986182	2.42433
NM_001278795	NPY4R2	0.0299537	0.0726177	2.42433
NM_001348090	C20orf204	0.0487867	0.118275	2.42433
NM_001129	AEBP1	0.0635645	0.154102	2.42433
NM_181506	LRRC70	0.0601996	0.145944	2.42433
NM_145020	CFAP53	0.0476182	0.115442	2.42433
NM_207322	C2CD4A	0.0251982	0.0610889	2.42433
NM_006063	KLHL41	0.0353021	0.0855841	2.42433
NM_002364	MAGEB2	0.0270093	0.0654796	2.42433
NM_182626	C2orf48	0.0456403	0.110647	2.42434
NM_032782	HAVCR2	0.0970137	0.235194	2.42434
NM_002509	NKX2-2	0.0208673	0.0505893	2.42434
NM_001720	BMP8B	0.0449688	0.10902	2.42434
NM_198540	B3GNT8	0.0463222	0.112301	2.42434
NM_182563	BRICD5	0.210494	0.510308	2.42434
NM_152605	ZNF781	0.0138273	0.033522	2.42434
NM_002155	HSPA6	0.0368767	0.0894016	2.42434
NM_001355428	GDF5OS	0.0250023	0.0606139	2.42434
NM_138805	FAM3D	0.0348626	0.0845186	2.42434
NM_130776	XAGE3	0.0830638	0.201375	2.42434
NM_001136263	C2CD4C	0.0560232	0.135819	2.42434
NM_001097642	GJB1	0.0222757	0.0540037	2.42434
NM_001145715	KPNA7	0.0254121	0.0616075	2.42434
NM_001163499	FBXO24	0.0211291	0.0512241	2.42434
NM_001272093	C18orf65	0.0209075	0.0506868	2.42434
NM_153363	ZNF679	0.0276987	0.067151	2.42434
NM_032054	PCDHGA5	0.0533218	0.12927	2.42434
NM_152310	ELOVL3	0.0620943	0.150538	2.42434
NM_002674	PMCH	0.0575649	0.139557	2.42435
NM_001244014	PIANP	0.0788754	0.191309	2.42546
NM_014563	TRAPPC2	1.33284	3.23759	2.42909
NM_016339	RAPGEFL1	0.115375	0.280417	2.43049
NM_133464	ZNF483	0.0479825	0.116667	2.43145
NM_013345	GPR132	0.15269	0.371707	2.43439
NM_001979	EPHX2	0.582152	1.42842	2.45369
NM_001114734	PABPC4L	0.269324	0.66199	2.45797
NM_001105206	LAMA4	0.239037	0.588548	2.46216
NM_181846	ZSCAN22	0.305999	0.755066	2.46755
NM_004740	TIAF1	0.0470763	0.116205	2.46844
NM_001366779	ODF2L	0.0152403	0.0377952	2.47996
NM_001256715	DNAAF3	0.01	0.0249953	2.49953
NM_152644	FAM24B	1.61085	4.03465	2.50468
NM_001079526	IKZF2	0.01	0.0250938	2.50938
NM_001366471	MECOM	0.342728	0.860583	2.51098
NM_025211	GKAP1	0.476015	1.19923	2.51932
NM_001351774	ZNF320	0.164763	0.41522	2.5201
NM_001111038	FBXL13	0.534192	1.34743	2.52238
NM_001258373	SPATA20	0.482102	1.21687	2.5241
NM_001300778	ZNF140	0.175056	0.443432	2.53308
NM_001289068	HELLS	0.392148	0.993558	2.53363
NM_001184750	SLITRK4	0.191207	0.484958	2.53629
NM_001359229	SH2B2	0.127379	0.324829	2.5501
NM_001368134	FOXO3B	0.119836	0.3064	2.55683
NM_007193	ANXA10	0.239967	0.618119	2.57585
NM_001300759	TRIM36	0.297807	0.771348	2.5901
NM_030630	HID1	0.0921248	0.239294	2.5975
NM_001308192	CPEB4	0.105292	0.274261	2.60476
NM_001142386	PDK3	0.0270496	0.070592	2.60972
NM_014217	KCNK2	0.534343	1.39798	2.61626
NM_001367941	LBHD1	0.567207	1.48428	2.61682
NM_000397	CYBB	0.0603112	0.1584	2.62637
NM_022353	OSGEPL1	0.306542	0.812865	2.65172
NM_032048	EMILIN2	0.01	0.0265542	2.65542
NM_133447	AGAP11	0.0687859	0.183436	2.66677
NM_001122770	ZBTB37	0.445825	1.18898	2.66692
NM_032257	ZMYND12	0.103063	0.27526	2.6708
NM_001142634	SPDYA	0.01	0.0267227	2.67227
NM_001350933	CFAP70	0.01	0.0268049	2.68049
NM_152913	TMEM130	0.169353	0.456342	2.69461
NM_032433	ZNF333	0.261924	0.709284	2.70797
NM_001321425	ZNF808	0.0745772	0.202685	2.71779
NM_001127615	ENOX1	0.0166778	0.0453581	2.71967
NM_201589	MAFA	0.073163	0.199542	2.72737
NM_021232	PRODH2	0.103528	0.282359	2.72738
NM_005447	RASSF9	0.0314807	0.0858596	2.72738
NM_002470	MYH3	0.0287824	0.0785006	2.72738
NM_001034845	GALNTL6	0.0431772	0.117761	2.72738
NM_000860	HPGD	0.480291	1.32235	2.75322
NM_001031721	ZNF613	0.326217	0.900581	2.76068
NM_001190470	MTRNR2L2	0.29327	0.812553	2.77067
NM_001278221	PHF7	0.0490762	0.13605	2.77222
NM_001277058	ERCC6	0.317522	0.886555	2.79211
NM_133174	APBB3	0.427741	1.20353	2.81369
NM_080614	WFDC3	0.134239	0.37968	2.82838
NM_031439	SOX7	0.0405014	0.114554	2.82839
NM_001008391	CCDC73	0.0322946	0.0913417	2.82839
NM_001289773	MED14OS	0.144039	0.4074	2.8284
NM_018555	ZNF331	0.269195	0.762641	2.83305
NM_001293186	METTL5	0.305465	0.865982	2.83496
NM_001099284	ZNF239	0.121536	0.34614	2.84804
NM_001134435	IQCG	0.427673	1.21898	2.85027
NM_001293286	SPATS2	0.861387	2.45853	2.85415
NM_001354809	FGFR3	0.177091	0.509319	2.87602
NM_001348515	CCDC85A	0.074348	0.21581	2.9027
NM_152694	RTL3	0.0819561	0.238427	2.9092
NM_006299	ZSCAN9	0.667395	1.94326	2.91171
NM_001650	AQP4	0.0363311	0.105816	2.91254
NM_001353778	PJVK	0.132107	0.388864	2.94355
NM_001077358	PDE11A	0.09748	0.287514	2.94947
NM_001024401	SBK1	0.0957568	0.284907	2.97532
NM_133478	SLC4A5	0.0299441	0.0907428	3.03041
NM_014716	ACAP1	0.0345711	0.104765	3.03041
NM_001177972	VIT	0.0612186	0.185517	3.03041
NM_022468	MMP25	0.023647	0.0716601	3.03041
NM_033050	SUCNR1	0.0207625	0.062919	3.03041
NM_002929	GRK1	0.0205074	0.0621461	3.03042
NM_181537	KRT27	0.0538511	0.163191	3.03042
NM_001003760	KLHL31	0.0150291	0.0455444	3.03042
NM_001819	CHGB	0.035259	0.10685	3.03042
NM_005269	GLI1	0.0437402	0.132591	3.03132
NM_000951	PRRG2	0.184599	0.562433	3.04679
NM_024584	CCDC121	0.141812	0.432839	3.05219
NM_021721	ADAM22	0.085132	0.261873	3.07609
NM_001348022	ZNF606	0.112762	0.347046	3.0777
NM_005474	HDAC5	0.421647	1.29831	3.07915
NM_001301212	TRPM7	0.780644	2.40984	3.08699
NM_020727	ZBTB21	0.562739	1.74653	3.10363
NM_181312	TAZ	0.931284	2.89082	3.10412
NM_001134405	RUNDC3B	0.040102	0.124799	3.11204
NM_001301024	NUDT4	0.193597	0.60627	3.13161
NM_001319842	CAPRIN2	0.0310168	0.0976808	3.14928
NM_001318762	ATAT1	0.432524	1.36953	3.16636
NM_000509	FGG	0.0386547	0.122427	3.16719
NM_018088	FAM90A1	0.276365	0.884449	3.2003
NM_007053	CD160	0.01	0.0322185	3.22185
NM_003725	HSD17B6	0.086119	0.278375	3.23245
NM_003206	TCF21	0.0460218	0.149258	3.24321
NM_001199619	NCOA7	0.232659	0.759103	3.26273
NM_020372	SLC22A17	0.0569669	0.186208	3.2687
NM_001294345	NINJ2	0.172085	0.567695	3.29893
NM_032438	L3MBTL3	0.375731	1.24809	3.32176
NM_003243	TGFBR3	0.0234632	0.078052	3.32657
NM_001348652	ANKRD9	0.0860524	0.286653	3.33115
NM_020778	ALPK3	0.0159033	0.0530128	3.33346
NM_001136051	LRIG3	0.247786	0.834311	3.36706
NM_001276723	C11orf74	0.0180931	0.0611635	3.38049
NM_006583	RRH	0.01	0.0338128	3.38128
NM_001134468	LSMEM1	0.147632	0.50107	3.39405
NM_020400	LPAR5	0.0448478	0.152217	3.39407
NM_001171741	C3orf18	0.0380154	0.129138	3.39698
NM_033300	LRP8	0.431793	1.4696	3.40347
NM_001167965	CFAP57	0.0190678	0.0649393	3.40571
NM_001283012	DEPTOR	0.152398	0.520392	3.41468
NM_018584	CAMK2N1	0.111962	0.384531	3.43447
NM_001330222	CNTD1	0.0852942	0.29294	3.43447
NM_001351724	RAPGEF2	0.380962	1.30923	3.43664
NM_001287250	NPIPB9	0.0308925	0.106543	3.44883
NM_001304944	DNAJC22	0.153533	0.529513	3.44886
NM_001134830	AHI1	0.35711	1.23301	3.45275
NM_001317815	TRIM74	0.01	0.0345483	3.45483
NM_001242472	ZNF345	0.0257224	0.0889031	3.45625
NM_001177479	HDX	0.263553	0.923669	3.50468
NM_001161625	NXNL2	0.103635	0.367185	3.54306
NM_002075	GNB3	0.060057	0.212833	3.54385
NM_001353443	SEC14L6	0.0585501	0.209059	3.57061
NM_001125	ADPRH	0.113925	0.408348	3.58435
NM_001256475	THEGL	0.01	0.0358888	3.58888
NM_001352005	NTM	0.130128	0.469482	3.60786
NM_206827	RASL11A	0.121579	0.440802	3.62563
NM_001288583	SMIM1	0.100374	0.364357	3.62999
NM_001202234	NR4A1	0.0473305	0.171935	3.63264
NM_001301202	RASAL1	0.0292876	0.106432	3.63402
NM_014266	HCST	0.0366243	0.133184	3.63648
NM_031293	PMFBP1	0.0121709	0.0442592	3.63649
NM_001172440	ENDOU	0.0141614	0.0514978	3.63649
NM_001330236	LBHD2	0.118915	0.432434	3.63649
NM_003275	TMOD1	0.0126547	0.0460188	3.63649
NM_001112704	VAX1	0.0220549	0.0802024	3.63649
NM_001105578	SYCE2	0.0930417	0.338346	3.63649
NM_020692	GALNT16	0.0137878	0.0501392	3.63649
NM_144665	SESN3	0.0137892	0.0501445	3.6365
NM_001039702	OLAH	0.0256118	0.0931373	3.6365
NM_001308360	ADGRG3	0.0139879	0.0508668	3.6365
NM_001166692	C11orf91	0.0480664	0.174793	3.6365
NM_017878	PLAAT2	0.0588129	0.213873	3.6365
NM_016327	UPB1	0.0209985	0.0763611	3.6365
NM_001365666	PRRT1B	0.0228803	0.0832043	3.6365
NM_001355514	NPIPB2	0.0307829	0.111942	3.6365
NM_004789	LHX2	0.0181152	0.0658759	3.6365
NM_002282	KRT83	0.0231488	0.0841805	3.6365
NM_175834	KRT79	0.0210087	0.0763981	3.6365
NM_020633	VN1R1	0.0277164	0.100791	3.6365
NM_144617	HSPB6	0.0297287	0.108109	3.63651
NM_001039477	THEMIS2	0.0350032	0.127289	3.63651
NM_020981	B3GALT1	0.0200202	0.0728038	3.63651
NM_001013706	PLIN5	0.0175795	0.0639281	3.63651
NM_001145110	NELL2	0.0616134	0.22467	3.64645
NM_001242851	RNF146	0.170674	0.629389	3.68767
NM_001492	GDF1	0.0229458	0.085061	3.70704
NM_006884	SHOX2	0.53512	1.98405	3.70768
NM_001365930	NLGN1	0.0188754	0.0720461	3.81694
NM_182665	RASSF5	0.0351632	0.134751	3.83215
NM_153612	HS3ST5	0.01	0.0383476	3.83476
NM_021628	ALOXE3	0.0155547	0.0598017	3.84461
NM_014996	PLCH1	0.147114	0.568196	3.86228
NM_032219	SLC49A3	0.0316504	0.12362	3.9058
NM_080879	RAB40A	0.01	0.0390883	3.90883
NM_152909	ZNF548	0.169712	0.66636	3.92642
NM_001145641	SRRM5	0.0724002	0.285224	3.93954
NM_001018060	AIFM3	0.0478996	0.19054	3.9779
NM_001145652	C6orf141	0.0476586	0.189749	3.98143
NM_001199781	POC1B-GALNT4	0.192967	0.768736	3.98378
NM_031993	PCDHGA1	0.0526747	0.212836	4.04057
NM_001163258	MINDY1	0.115222	0.466426	4.04806
NM_004065	CDR1	0.01	0.0405026	4.05026
NM_153374	LYSMD2	0.377113	1.53166	4.06154
NM_001321544	SLC25A42	0.121342	0.494004	4.07116
NM_007000	UPK1A	0.01	0.0414274	4.14274
NM_004143	CITED1	0.01	0.0423273	4.23273
NM_001023560	ZSCAN26	0.320734	1.35998	4.24022
NM_018409	LRP2BP	0.0168298	0.0714016	4.24257
NM_173564	NYAP1	0.0242277	0.102788	4.24259
NM_021978	ST14	0.0262656	0.111434	4.24259
NM_001272004	EPC1	0.393757	1.67727	4.25967
NM_001201	BMP3	0.01	0.0431818	4.31818
NM_001300735	RASGEF1B	0.134155	0.580308	4.32566
NM_001024457	RGPD1	0.01	0.0438566	4.38566
NM_001184876	GPRASP2	0.107729	0.479524	4.45122
NM_001193511	MAP3K12	0.211222	0.942514	4.46219
NM_001201543	FAM161A	0.330452	1.49699	4.53013
NM_018672	ABCA5	0.0452177	0.20939	4.63071
NM_152478	ZNF583	0.184632	0.863626	4.67755
NM_024581	FAM184A	0.209206	0.98834	4.72424
NM_001082971	DDC	0.0798998	0.381205	4.77104
NM_025184	EFHC2	0.0133264	0.0646151	4.84865
NM_021957	GYS2	0.0270093	0.130959	4.84865
NM_173527	REM2	0.0233606	0.113268	4.84866
NM_153254	TTLL10	0.0205414	0.0995983	4.84867
NM_024746	HHIPL2	0.0168821	0.0818558	4.84867
NM_001282511	NPIPA8	0.0193941	0.0940355	4.84867
NM_001300740	NKAIN2	0.0139738	0.0677545	4.84867
NM_032053	PCDHGA4	0.0160399	0.0777721	4.84867
NM_012445	SPON2	0.0274688	0.133188	4.84869
NM_025245	PBX4	0.0852238	0.416109	4.88254
NM_171830	KCNMB3	0.0818233	0.402322	4.91696
NM_013380	ZNF112	0.155873	0.77792	4.99073
NM_000728	CALCB	0.01	0.0503955	5.03955
NM_001887	CRYBB1	0.01	0.0505406	5.05406
NM_018654	GPRC5D	0.01	0.0506868	5.06868
NM_001004702	OR4C3	0.01	0.0507846	5.07846
NM_005883	APC2	0.0156073	0.0793651	5.08511
NM_001040134	PALM	0.106112	0.542872	5.11603
NM_001297735	SYNE4	0.01	0.0512795	5.12795
NM_015162	ACSBG1	0.027935	0.143913	5.15171
NM_006944	SPP2	0.01	0.0515306	5.15306
NM_173822	FAM126B	0.081608	0.424533	5.2021
NM_001160167	PRR5L	0.069671	0.365436	5.24517
NM_176888	TAS2R19	0.01	0.0525078	5.25078
NM_170769	RNF39	0.01	0.0529504	5.29504
NM_001319145	CD1D	0.01	0.0533058	5.33058
NM_001297703	USHBP1	0.01	0.0538622	5.38622
NM_001164478	C5orf63	0.0919824	0.499042	5.4254
NM_020386	PLAAT1	0.01	0.054296	5.4296
NM_001310135	TTC6	0.0132713	0.0723919	5.45477
NM_138433	KLHDC7B	0.01	0.0545662	5.45662
NM_001167579	SLC34A1	0.01	0.0549482	5.49482
NM_001163560	MEIOB	0.01	0.0558522	5.58522
NM_012367	OR2B6	0.01	0.0558522	5.58522
NM_001287053	C5orf67	0.01	0.0560904	5.60904
NM_001002759	SFR1	0.250873	1.41337	5.63378
NM_001165893	NPAS3	0.0140259	0.0790938	5.63911
NM_000258	MYL3	0.01	0.0566338	5.66338
NM_023921	TAS2R10	0.01	0.0569403	5.69403
NM_006382	CDRT1	0.01	0.057089	5.7089
NM_001104590	SLFN11	0.134472	0.767688	5.70891
NM_001136508	C1orf185	0.01	0.0571879	5.71879
NM_001301780	ZNF202	0.12746	0.729627	5.72435
NM_001164730	REEP1	0.01	0.0575278	5.75278
NM_001256569	PPFIBP2	0.01	0.0584132	5.84132
NM_001135649	FOXI3	0.01	0.058851	5.8851
NM_001143687	DCST1	0.01	0.0593638	5.93638
NM_001330385	TM6SF1	0.01	0.059473	5.9473
NM_001145645	TNFSF13B	0.01	0.0597472	5.97472
NM_198699	KRTAP10-12	0.01	0.0602667	6.02667
NM_172365	PPP1R36	0.0321749	0.195006	6.06081
NM_003643	GCM1	0.0156186	0.0946614	6.06082
NM_001013635	CCDC184	0.0185171	0.112229	6.06082
NM_018933	PCDHB13	0.0123905	0.0750968	6.06083
NM_001736	C5AR1	0.0186844	0.113243	6.06084
NM_001142531	SH2D3C	0.0104586	0.0638288	6.10301
NM_079422	MYL1	0.01	0.0610317	6.10317
NM_001243392	SLC6A13	0.01	0.0618412	6.18412
NM_001367760	TBC1D32	0.0236308	0.147804	6.25473
NM_001352643	PCM1	0.0792906	0.50197	6.33076
NM_001143767	ZNF438	0.116244	0.740756	6.37241
NM_001356506	CRYZL2P-SEC16B	0.01	0.0637469	6.37469
NM_173088	CAPN3	0.01	0.0640448	6.40448
NM_001291543	CT45A7	0.01	0.064162	6.4162
NM_001167670	TMEM239	0.01	0.064516	6.4516
NM_001303279	MYO1D	0.01	0.0647537	6.47537
NM_001015050	ALG1L	0.01	0.0648342	6.48342
NM_001160138	CFAP69	0.01	0.0672625	6.72625
NM_198544	CENPS-CORT	0.0102317	0.0693478	6.77774
NM_001190947	TRAF1	0.01	0.0681975	6.81975
NM_003833	MATN4	0.01	0.0682691	6.82691
NM_199290	NACA2	0.01	0.0683283	6.83283
NM_001287812	LOC101928093	0.01	0.0685956	6.85956
NM_133265	AMOT	0.0342179	0.23693	6.92415
NM_016582	SLC15A3	0.0776533	0.539768	6.951
NM_197965	SLC10A6	0.01	0.0700571	7.00571
NM_003695	LY6D	0.01	0.0702441	7.02441
NM_001042663	PLEKHG5	0.0708863	0.502164	7.08408
NM_176891	IFNE	0.01	0.0713879	7.13879
NM_001190765	KLRF2	0.01	0.0719737	7.19737
NM_033554	HLA-DPA1	0.01	0.0726776	7.26776
NM_001130446	CC2D2B	0.0369081	0.268433	7.27301
NM_001146686	GMNC	0.0119768	0.0871074	7.27301
NM_001100388	C11orf88	0.01	0.0733087	7.33087
NM_001164405	BHLHA9	0.01	0.0743119	7.43119
NM_001017534	CARD16	0.01	0.0746391	7.46391
NM_006989	RASA4	0.01	0.0754135	7.54135
NM_057094	CRYBA2	0.01	0.07614	7.614
NM_001353320	IGSF11	0.01	0.0764995	7.64995
NM_001012971	FAM209A	0.01	0.0776001	7.76001
NM_144725	TTC23L	0.01	0.0776001	7.76001
NM_178019	CATSPER3	0.01	0.0776573	7.76573
NM_001199764	PTPRN	0.0241226	0.188795	7.82648
NM_153325	DEFB125	0.01	0.079117	7.9117
NM_001271784	FAR2	0.01	0.0791287	7.91287
NM_001008269	TMEM89	0.01	0.0794756	7.94756
NM_017935	BANK1	0.0724413	0.580275	8.01028
NM_001320130	WDR20	0.01	0.0801881	8.01881
NM_173856	VN1R2	0.01	0.0802637	8.02637
NM_001145112	PATL2	0.01	0.0809013	8.09013
NM_001011880	CLEC18B	0.01	0.0812345	8.12345
NM_138378	FDXACB1	0.0393405	0.322394	8.19496
NM_001114635	PLAG1	0.0185374	0.151981	8.19863
NM_001300835	C1orf162	0.01	0.0825555	8.25555
NM_001291030	FAM227A	0.01	0.0827601	8.27601
NM_001142315	LMO2	0.01	0.0827723	8.27723
NM_153266	TMEM151A	0.01	0.0829201	8.29201
NM_173065	IFNLR1	0.01	0.0830233	8.30233
NM_130897	DYNLRB2	0.01	0.0837784	8.37784
NM_198443	NRN1L	0.01	0.0840461	8.40461
NM_014433	RSPH14	0.01	0.0840461	8.40461
NM_138690	GRIN3B	0.0132289	0.112249	8.48517
NM_001256067	NOXA1	0.01	0.0853071	8.53071
NM_013353	TMOD4	0.01	0.0854104	8.54104
NM_033641	COL4A6	0.01	0.0861386	8.61386
NM_001104629	C4orf19	0.0166698	0.144001	8.63845
NM_207377	TOMM20L	0.01	0.0866768	8.66768
NM_001253902	MEST	0.01	0.0869739	8.69739
NM_001355226	CCDC30	0.01	0.0870785	8.70785
NM_001289993	FLACC1	0.01	0.0883993	8.83993
NM_001195790	SLFN12L	0.01	0.0893257	8.93257
NM_032439	PHYHIPL	0.01	0.0896133	8.96133
NM_001350496	ZNF765-ZNF761	0.01	0.0921857	9.21857
NM_033647	HELB	0.0411888	0.381103	9.2526
NM_001080465	C17orf98	0.01	0.0929556	9.29556
NM_001166240	CGREF1	0.01	0.0933814	9.33814
NM_001009616	SPANXN5	0.01	0.093784	9.3784
NM_001355016	PDGFRB	0.01	0.0943787	9.43787
NM_001198954	RNF103-CHMP3	0.01	0.0949074	9.49074
NM_080659	C11orf52	0.01	0.0953131	9.53131
NM_001243511	ESRRG	0.01	0.0955399	9.55399
NM_001164771	SLC7A2	0.0310076	0.298929	9.64052
NM_001025161	CYP2D6	0.01	0.0967366	9.67366
NM_001278721	RHBDL1	0.0131578	0.127458	9.68682
NM_001048230	ADORA1	0.0180722	0.175248	9.69709
NM_001089591	UQCRHL	0.01	0.0977934	9.77934
NM_001349867	PLA2G6	0.01	0.0983865	9.83865
NM_001178147	CSF3	0.01	0.0992191	9.92191
NM_001328619	SLC2A5	0.01	0.0998337	9.98337
NM_001171706	RIPPLY1	0.01	0.100559	10.0559
NM_001363569	PDE3B	0.01	0.101238	10.1238
NM_176885	TAS2R31	0.01	0.103061	10.3061
NM_001168682	SAP25	0.01	0.103316	10.3316
NM_001242939	FAM47E-STBD1	0.01	0.103364	10.3364
NM_001353339	CCDC150	0.01	0.104839	10.4839
NM_000576	IL1B	0.01	0.105366	10.5366
NM_001322073	ZSCAN5A	0.01	0.106079	10.6079
NM_001161342	TMEM171	0.01	0.107444	10.7444
NM_001039592	SPAG8	0.01	0.107609	10.7609
NM_019077	UGT1A7	0.01	0.108001	10.8001
NM_152353	CLDND2	0.01	0.108035	10.8035
NM_001292041	HCLS1	0.01	0.109212	10.9212
NM_003535	HIST1H3J	0.01	0.110069	11.0069
NM_003513	HIST1H2AB	0.01	0.110299	11.0299
NM_001643	APOA2	0.01	0.110998	11.0998
NM_001267706	CD274	0.01	0.111663	11.1663
NM_001144956	RIIAD1	0.01	0.111942	11.1942
NM_001243013	ABCB9	0.01	0.112652	11.2652
NM_001288711	ZSCAN30	0.047882	0.542583	11.3317
NM_001190202	CES4A	0.01	0.115523	11.5523
NM_175055	HIST3H2BB	0.01	0.1164	11.64
NM_016944	TAS2R4	0.01	0.116917	11.6917
NM_002476	MYL4	0.01	0.116932	11.6932
NM_001122819	KIF17	0.0228386	0.268177	11.7423
NM_001291784	GRIFIN	0.01	0.117966	11.7966
NM_022661	SPANXC	0.01	0.119304	11.9304
NM_021066	HIST1H2AJ	0.01	0.119847	11.9847
NM_001291833	MUC20	0.01	0.120018	12.0018
NM_152347	EFCAB13	0.01	0.120965	12.0965
NM_001318395	PRSS27	0.01	0.121135	12.1135
NM_198459	DENND2C	0.0130652	0.158871	12.1599
NM_001253891	DGAT2	0.0183275	0.223168	12.1767
NM_001282211	NDRG2	0.01	0.123797	12.3797
NM_017577	GRAMD1C	0.01	0.124367	12.4367
NM_001713	BHMT	0.01	0.127804	12.7804
NM_001283015	NUDT13	0.01	0.127851	12.7851
NM_004732	KCNAB3	0.01	0.128428	12.8428
NM_001007533	PPP1R27	0.01	0.131697	13.1697
NM_020990	CKMT1B	0.01	0.13313	13.313
NM_001307983	ACMSD	0.01	0.13457	13.457
NM_004522	KIF5C	0.01	0.136132	13.6132
NM_001018082	ADIG	0.01	0.136303	13.6303
NM_203347	LCN15	0.01	0.137191	13.7191
NM_001185022	CLDN7	0.01	0.14068	14.068
NM_001316967	GLT8D2	0.01	0.141553	14.1553
NM_001301046	DACT3	0.01	0.142865	14.2865
NM_001042595	TMEM91	0.01	0.144954	14.4954
NM_001145304	IQCN	0.01	0.145293	14.5293
NM_001137549.1	FAM25G	0.01	0.146346	14.6346
NM_144593	RHEBL1	0.0685094	1.03151	15.0564
NM_053278	TAAR8	0.01	0.150609	15.0609
NM_173194	KCNIP2	0.01	0.152193	15.2193
NM_001287737	SETSIP	0.01	0.152207	15.2207
NM_001324339	ZNF354A	0.0256074	0.394711	15.4139
NM_001079809	TMEM183B	0.01	0.155659	15.5659
NM_177973	SULT2B1	0.01	0.156543	15.6543
NM_001278422	DYNC1I1	0.01	0.157589	15.7589
NM_001040442	FABP6	0.01	0.158116	15.8116
NM_001243540	CEP295NL	0.01	0.160296	16.0296
NM_032495	HOPX	0.01	0.161842	16.1842
NM_001129885	CPSF4L	0.01	0.162636	16.2636
NM_004138	KRT33A	0.01	0.163648	16.3648
NM_001142469	BMERB1	0.01	0.165888	16.5888
NM_001164	APBB1	0.01	0.166518	16.6518
NM_001367767.1	RASA4B	0.01	0.173403	17.3403
NM_001355240	ZNF738	0.01	0.176748	17.6748
NM_003948	CDKL2	0.01	0.180766	18.0766
NM_057091	ARTN	0.01	0.182811	18.2811
NM_017541	CRYGS	0.01	0.187012	18.7012
NM_001318534	ZNF311	0.01	0.188224	18.8224
NM_001330293	FAM227B	0.014882	0.283819	19.0713
NM_181807	DCDC1	0.01	0.192448	19.2448
NM_016651	DACT1	0.0163853	0.319111	19.4754
NM_001365455	C13orf46	0.01	0.195587	19.5587
NM_000775	CYP2J2	0.01	0.196003	19.6003
NM_001319065	CGB2	0.01	0.196495	19.6495
NM_001009568	SMPDL3B	0.01	0.197015	19.7015
NM_001001417	TBC1D3B	0.01	0.19948	19.948
NM_001348986	ABCG2	0.0429072	0.859234	20.0254
NM_001017990	H2AFB1	0.01	0.203418	20.3418
NM_080720	H2AFB3	0.01	0.203418	20.3418
NM_001034850	RETREG1	0.01	0.208432	20.8432
NM_001303460	FGF11	0.01	0.211151	21.1151
NM_001122979	FCAMR	0.01	0.213057	21.3057
NM_182541	TMEM31	0.01	0.215627	21.5627
NM_153047	FYN	0.01	0.216813	21.6813
NM_006207	PDGFRL	0.01	0.220946	22.0946
NM_001366905	CABCOCO1	0.01	0.223099	22.3099
NM_001167916	VEPH1	0.0723578	1.66703	23.0387
NM_033160	ZNF658	0.0208187	0.479917	23.0522
NM_001200054	PMEL	0.01	0.233882	23.3882
NM_005421	TAL2	0.01	0.243578	24.3578
NM_001286522	PARP11	0.01	0.244754	24.4754
NM_001300842	SLC10A7	0.01	0.251505	25.1505
NM_001271522	KCNMA1	0.0115106	0.298447	25.9279
NM_001358699	RNF227	0.01	0.26581	26.581
NM_001353916	ST6GAL1	0.01	0.266023	26.6023
NM_001366281	INKA1	0.01	0.270822	27.0822
NM_001097577	ANG	0.01	0.279536	27.9536
NM_170774	RASSF2	0.01	0.281061	28.1061
NM_001301275	ZNF169	0.01	0.285055	28.5055
NM_001012974	LRRC73	0.01	0.295247	29.5247
NM_001302084	C11orf80	0.01	0.295258	29.5258
NM_001366302	PROCA1	0.01	0.321723	32.1723
NM_001144981	CCDC169	0.01	0.343415	34.3415
NM_001322123	PUS10	0.01	0.344269	34.4269
NM_001289912	TPTEP2-CSNK1E	0.01	0.371303	37.1303
NM_001318834	TMEM241	0.01	0.446187	44.6187
NM_001363794	ARL9	0.01	0.464716	46.4716
NM_001145672	SORBS2	0.01	0.476551	47.6551
NM_001278324	TROAP	0.0101039	0.551262	54.5591
NM_017691	LRRC49	0.01	0.564316	56.4316
NM_178500	PHOSPHO1	0.01	0.693264	69.3264
NM_001256673	STOML1	0.01	0.710218	71.0218
NM_001199119	TRIM39-RPP21	0.01	0.734402	73.4402
