# Supplementary material for: Long non-coding RNA KIKAT/LINC01061 as a novel epigenetic regulator that relocates KDM4A on chromatin and modulates viral reactivation
Source: PLoS Pathog. 2021 Jun 10;17(6):e1009670. doi: 10.1371/journal.ppat.1009670 (PMC8219169; doi:10.1371/journal.ppat.1009670)
Supplement: S3 Table — (XLSX) [file ppat.1009670.s009.xlsx]

## Sheet: S3 Table
ID	Gene Symbol	RPKM		Fold change
		Ctrl	KIKAT
NM_001199823	NEDD8-MDP1	1.20768	0.01	-120.768
NM_001130706	C14orf93	0.490821	0.01	-49.0821
NM_001243013	ABCB9	0.4656	0.01	-46.56
NM_001042663	PLEKHG5	0.420468	0.01	-42.0468
NM_018088	FAM90A1	0.409817	0.01	-40.9817
NM_002701	POU5F1	0.401026	0.01	-40.1026
NM_032129	PLEKHN1	0.390408	0.01	-39.0408
NM_021065	HIST1H2AD	0.385223	0.01	-38.5223
NM_001105663	NUDT7	0.383971	0.01	-38.3971
NM_001110354	ZP3	0.685263	0.0185914	-36.8592
NM_001280561	TMEM249	0.366844	0.01	-36.6844
NM_001276501	GPSM3	0.349683	0.01	-34.9683
NM_032512	PDZD4	0.347336	0.01	-34.7336
NM_001171741	C3orf18	0.337239	0.01	-33.7239
NM_001017534	CARD16	0.328028	0.01	-32.8028
NM_000777	CYP3A5	0.31657	0.01	-31.657
NM_001077653	TBX20	0.314258	0.01	-31.4258
NM_001283015	NUDT13	0.293751	0.01	-29.3751
NM_012339	TSPAN15	0.27678	0.01	-27.678
NM_199173	BGLAP	0.265824	0.01	-26.5824
NM_001199744	SAA2-SAA4	0.265033	0.01	-26.5033
NM_002429	MMP19	0.262761	0.01	-26.2761
NM_144987	U2AF1L4	0.759893	0.0298215	-25.4814
NM_001324338	FSIP1	0.400481	0.0161003	-24.8741
NM_016651	DACT1	0.337257	0.0137848	-24.4659
NM_001317742	SH3BGR	0.681923	0.0280772	-24.2874
NM_017577	GRAMD1C	0.234163	0.01	-23.4163
NM_001351088	POU6F1	0.23191	0.01	-23.191
NM_001122870	PPM1M	0.231673	0.01	-23.1673
NM_001079536	ART5	0.226428	0.01	-22.6428
NM_144706	C2orf15	0.215111	0.01	-21.5111
NM_001322400	GOLGA6L10	0.211858	0.01	-21.1858
NM_178500	PHOSPHO1	0.437861	0.0207247	-21.1275
NM_001354872	C2orf27A	0.202741	0.01	-20.2741
NM_001105578	SYCE2	0.202082	0.01	-20.2082
NM_031938	BCO2	0.201783	0.01	-20.1783
NM_001190907	AKR1D1	0.345406	0.0173556	-19.9017
NM_001042595	TMEM91	0.198201	0.01	-19.8201
NM_001304823	TSACC	0.195639	0.01	-19.5639
NM_025262	LY6G5C	0.194775	0.01	-19.4775
NM_001184876	GPRASP2	1.06226	0.0548189	-19.3776
NM_181711	GRASP	0.191232	0.01	-19.1232
NM_020251	ARRB1	0.267913	0.0140344	-19.0897
NM_001126132	TNNT1	0.190468	0.01	-19.0468
NM_006398	UBD	0.190446	0.01	-19.0446
NM_172225	DMBX1	0.510223	0.0271887	-18.766
NM_001024601	SPATA45	0.187046	0.01	-18.7046
NM_172229	KREMEN2	0.183457	0.01	-18.3457
NM_001190706	MTRNR2L9	0.178882	0.01	-17.8882
NM_001135022	ELMOD3	0.17506	0.01	-17.506
NM_018986	SH3TC1	0.174312	0.01	-17.4312
NM_004503	HOXC6	0.171296	0.01	-17.1296
NM_001316967	GLT8D2	0.169089	0.01	-16.9089
NM_001322320	RALGPS1	0.164617	0.01	-16.4617
NM_030968	C1QTNF1	0.164442	0.01	-16.4442
NM_145914	ZSCAN21	0.825513	0.0507379	-16.2701
NM_001009812	LBX2	0.162312	0.01	-16.2312
NM_001099753	SYBU	1.20608	0.0744686	-16.1958
NM_001363580	C10orf95	0.160434	0.01	-16.0434
NM_145057	CDC42EP5	0.15782	0.01	-15.782
NM_014349	APOL3	0.157643	0.01	-15.7643
NM_001172292	NIPAL4	0.154205	0.01	-15.4205
NM_033194	HSPB9	0.153037	0.01	-15.3037
NM_004794	RAB33A	0.149637	0.01	-14.9637
NM_005515	MNX1	0.148756	0.01	-14.8756
NM_001288830	FCRLB	0.146861	0.01	-14.6861
NM_001300820	SLC25A45	0.146837	0.01	-14.6837
NM_024333	FSD1	0.482608	0.0334269	-14.4377
NM_001351539	SLC38A11	0.142424	0.01	-14.2424
NM_144697	CIART	0.140703	0.01	-14.0703
NM_001301057	PCYOX1L	0.140081	0.01	-14.0081
NM_172249	CSF2RA	0.138431	0.01	-13.8431
NM_020672	S100A14	0.134289	0.01	-13.4289
NM_001123392	TBC1D3H	0.257205	0.0192235	-13.3797
NM_001256552	NEIL1	0.132701	0.01	-13.2701
NM_003544	HIST1H4B	0.132033	0.01	-13.2033
NM_194448	CLEC4A	0.1303	0.01	-13.03
NM_001352	DBP	0.130137	0.01	-13.0137
NM_001256387	LRRC39	0.129438	0.01	-12.9438
NM_001347822	OGDHL	0.129164	0.01	-12.9164
NM_001099652	GPR137C	0.237082	0.0184018	-12.8836
NM_001203251	MAPT	0.128216	0.01	-12.8216
NM_176891	IFNE	0.127912	0.01	-12.7912
NM_031500	PCDHA4	0.127197	0.01	-12.7197
NM_003809	TNFSF12	0.125644	0.01	-12.5644
NM_002674	PMCH	0.125028	0.01	-12.5028
NM_003545	HIST1H4E	0.125028	0.01	-12.5028
NM_001297605	TNFRSF14	0.124265	0.01	-12.4265
NM_001142314	DUSP19	0.120038	0.01	-12.0038
NM_001243252	EFHD1	0.118018	0.01	-11.8018
NM_001271944	TFEB	0.117625	0.01	-11.7625
NM_174912	FAAH2	0.114468	0.01	-11.4468
NM_001142634	SPDYA	0.112937	0.01	-11.2937
NM_018664	BATF3	0.112765	0.01	-11.2765
NM_001080480	MBOAT1	0.112661	0.01	-11.2661
NM_001300835	C1orf162	0.110942	0.01	-11.0942
NM_001288819	CPEB1	0.109195	0.01	-10.9195
NM_001114133	SYNPO2L	0.106386	0.01	-10.6386
NM_001191030	PRR29	0.105365	0.01	-10.5365
NM_001289165	LOXL3	0.140722	0.0134106	-10.4933
NM_175055	HIST3H2BB	0.104282	0.01	-10.4282
NM_175888	ZNF620	0.10407	0.01	-10.407
NM_176887	TAS2R46	0.101367	0.01	-10.1367
NM_021018	HIST1H3F	0.101149	0.01	-10.1149
NM_178545	TMEM52	0.100825	0.01	-10.0825
NM_003536	HIST1H3H	0.0996524	0.01	-9.96524
NM_001348421	AKR7L	0.0992542	0.01	-9.92542
NM_003513	HIST1H2AB	0.0988167	0.01	-9.88167
NM_001311	CRIP1	0.09861	0.01	-9.861
NM_003514	HIST1H2AM	0.0967877	0.01	-9.67877
NM_003865	HESX1	0.0964905	0.01	-9.64905
NM_001352013	SLC35F4	0.0951923	0.01	-9.51923
NM_004335	BST2	0.094177	0.01	-9.4177
NM_001200054	PMEL	0.0935153	0.01	-9.35153
NM_173553	TRIML2	0.0932782	0.01	-9.32782
NM_001033081	MYCL	0.0930434	0.01	-9.30434
NM_001015038	PAGE2B	0.0927866	0.01	-9.27866
NM_148959	HUS1B	0.0918823	0.01	-9.18823
NM_001088	AANAT	0.0918823	0.01	-9.18823
NM_001017990	H2AFB1	0.0911208	0.01	-9.11208
NM_080720	H2AFB3	0.0911208	0.01	-9.11208
NM_002891	RASGRF1	0.0910467	0.01	-9.10467
NM_080825	C20orf144	0.0902981	0.01	-9.02981
NM_000894	LHB	0.0901254	0.01	-9.01254
NM_003243	TGFBR3	0.0991994	0.0110682	-8.96254
NM_021920	SCT	0.0896114	0.01	-8.96114
NM_001353149	CCDC66	0.155421	0.0174376	-8.91295
NM_001089591	UQCRHL	0.0876126	0.01	-8.76126
NM_001317227	CDH12	0.0853799	0.01	-8.53799
NM_001351368	C2orf92	0.0850028	0.01	-8.50028
NM_001013699	H3F3C	0.0846241	0.01	-8.46241
NM_182907	PRDM1	0.0874697	0.0105542	-8.28766
NM_001257308	MINAR2	0.0822611	0.01	-8.22611
NM_001321991	ZNF570	0.373101	0.0460784	-8.0971
NM_001323	CST6	0.079621	0.01	-7.9621
NM_003064	SLPI	0.0790866	0.01	-7.90866
NM_001136482	C19orf38	0.0779101	0.01	-7.79101
NM_001007537	C1QTNF9B	0.0777815	0.01	-7.77815
NM_207377	TOMM20L	0.0776534	0.01	-7.76534
NM_017429	BCO1	0.0776215	0.01	-7.76215
NM_001278794	NPY4R	0.0772414	0.01	-7.72414
NM_019851	FGF20	0.0768515	0.01	-7.68515
NM_001199119	TRIM39-RPP21	0.0763849	0.01	-7.63849
NM_001145033	C11orf96	0.0759028	0.01	-7.59028
NM_001303460	FGF11	0.0756674	0.01	-7.56674
NM_001302757	OVOL3	0.0756591	0.01	-7.56591
NM_080701	TREX2	0.0751165	0.01	-7.51165
NM_001302	CORT	0.0744344	0.01	-7.44344
NM_003862	FGF18	0.188731	0.0256191	-7.36681
NM_001013734	RFPL4B	0.198674	0.0269689	-7.36678
NM_001353320	IGSF11	0.073475	0.01	-7.3475
NM_001204078	ATP6V1G2	0.072921	0.01	-7.2921
NM_001129885	CPSF4L	0.0728525	0.01	-7.28525
NM_005893	CCIN	0.0727775	0.01	-7.27775
NM_014926	SLITRK3	0.297653	0.0416282	-7.15026
NM_001008269	TMEM89	0.0712019	0.01	-7.12019
NM_001170640	CDK20	0.0705667	0.01	-7.05667
NM_001352525	PTPN20	0.0701706	0.01	-7.01706
NM_001363621	TMEM8B	0.0700433	0.01	-7.00433
NM_001347716	CHRM3	0.103235	0.0147655	-6.99164
NM_001144941	VMO1	0.0697382	0.01	-6.97382
NM_002922	RGS1	0.0697273	0.01	-6.97273
NM_001044264	MSMP	0.0697273	0.01	-6.97273
NM_003279	TNNC2	0.0694191	0.01	-6.94191
NM_000770	CYP2C8	0.823709	0.119961	-6.86649
NM_001002255	SUMO4	0.0685111	0.01	-6.85111
NM_057094	CRYBA2	0.0682135	0.01	-6.82135
NM_001077358	PDE11A	0.0680995	0.01	-6.80995
NM_052923	ZBED9	0.0676542	0.01	-6.76542
NM_001243511	ESRRG	0.150241	0.0222835	-6.74224
NM_001350930	C10orf82	0.066954	0.01	-6.6954
NM_002143	HPCA	0.0667644	0.01	-6.67644
NM_001363538	TCAF2	0.0666788	0.01	-6.66788
NM_001166247	GRIK2	0.0664395	0.01	-6.64395
NM_001031692	LRRC17	0.0649083	0.01	-6.49083
NM_025258	VWA7	0.0647022	0.01	-6.47022
NM_001330236	LBHD2	0.0645693	0.01	-6.45693
NM_152782	SUN3	0.0645184	0.01	-6.45184
NM_001142469	BMERB1	0.130041	0.0201741	-6.44597
NM_001256475	THEGL	0.064305	0.01	-6.4305
NM_001318835	DHRS2	0.064136	0.01	-6.4136
NM_031900	AGXT2	0.0637254	0.01	-6.37254
NM_001287250	NPIPB9	0.0636342	0.01	-6.36342
NM_197965	SLC10A6	0.0627637	0.01	-6.27637
NM_001843	CNTN1	0.132957	0.021285	-6.24649
NM_006583	RRH	0.0605857	0.01	-6.05857
NM_198541	IGFL1	0.0605078	0.01	-6.05078
NM_152605	ZNF781	0.0600644	0.01	-6.00644
NM_001300735	RASGEF1B	0.39817	0.0667837	-5.96208
NM_032495	HOPX	0.0593127	0.01	-5.93127
NM_001256358	PTK6	0.0588435	0.01	-5.88435
NM_001098805	ANKRD20A4	0.0586779	0.01	-5.86779
NM_033196	ZNF682	0.23119	0.0394548	-5.85961
NM_001286456	SLC22A23	0.0583727	0.01	-5.83727
NM_021833	UCP1	0.0581921	0.01	-5.81921
NM_021193	HOXD12	0.0579774	0.01	-5.79774
NM_007053	CD160	0.0577289	0.01	-5.77289
NM_001039958	MESP2	0.0575878	0.01	-5.75878
NM_001099284	ZNF239	2.97797	0.518097	-5.7479
NM_207373	C10orf99	0.0571341	0.01	-5.71341
NM_001204513	RBAK-RBAKDN	0.057123	0.01	-5.7123
NM_001366905	CABCOCO1	0.0571067	0.01	-5.71067
NM_001100916	MBOAT4	0.0566875	0.01	-5.66875
NM_138328	RHBDL3	0.0562368	0.01	-5.62368
NM_003239	TGFB3	0.172195	0.0307261	-5.60418
NM_001010971	SAMD13	0.0558276	0.01	-5.58276
NM_001079809	TMEM183B	0.0557818	0.01	-5.57818
NM_001173978	C14orf178	0.0555842	0.01	-5.55842
NM_145020	CFAP53	0.155137	0.0280784	-5.52512
NM_130776	XAGE3	0.541232	0.0979584	-5.52512
NM_001541	HSPB2	0.335484	0.06072	-5.52511
NM_177551	HCAR2	0.136955	0.0247878	-5.52511
NM_004267	CHST2	0.136558	0.024716	-5.5251
NM_207336	ZNF467	0.169271	0.0306508	-5.52257
NM_001285485	NEURL3	0.387552	0.0702153	-5.51948
NM_079422	MYL1	0.0546781	0.01	-5.46781
NM_012202	GNG3	0.0545551	0.01	-5.45551
NM_001324339	ZNF354A	0.657451	0.120726	-5.44583
NM_001349303	SPATA9	0.0540236	0.01	-5.40236
NM_001143687	DCST1	0.0531839	0.01	-5.31839
NM_000312	PROC	0.0529613	0.01	-5.29613
NM_001261448	GPM6A	0.0523521	0.01	-5.23521
NM_001039888	ANKRD34A	0.0523003	0.01	-5.23003
NM_001199317	CMTM2	0.0521618	0.01	-5.21618
NM_001353787	CLHC1	0.35558	0.0682167	-5.2125
NM_002600	PDE4B	0.0520107	0.0100032	-5.19942
NM_001145014	RFPL4A	0.0519115	0.01	-5.19115
NM_199162	ADPRHL1	0.0517348	0.01	-5.17348
NM_014392	NSG1	0.0517285	0.01	-5.17285
NM_138961	ESAM	0.0515707	0.01	-5.15707
NM_001632	ALPP	0.051346	0.01	-5.1346
NM_000737	CGB3	0.0512901	0.01	-5.12901
NM_145654	RDM1	0.0509293	0.01	-5.09293
NM_001317938	CCDC192	0.0508475	0.01	-5.08475
NM_003700	OR2D2	0.0508475	0.01	-5.08475
NM_173527	REM2	0.050738	0.01	-5.0738
NM_001202234	NR4A1	0.0505425	0.01	-5.05425
NM_138817	SLC7A13	0.0505204	0.01	-5.05204
NM_052945	TNFRSF13C	0.0504664	0.01	-5.04664
NM_001297669	RGL1	0.0504601	0.01	-5.04601
NM_182592	YIPF7	0.0503048	0.01	-5.03048
NM_001348255	SMIM10L2B	0.0501976	0.01	-5.01976
NM_001005522	OR2T8	0.0501976	0.01	-5.01976
NM_001327.1	CTAG1B	0.0501115	0.01	-5.01115
NM_001367857	SATL1	0.0501087	0.01	-5.01087
NM_001003819	TRIM6-TRIM34	0.077069	0.015423	-4.99703
NM_005450	NOG	0.0498263	0.01	-4.98263
NM_001002862	DERL3	0.049415	0.01	-4.9415
NM_001167579	SLC34A1	0.0492278	0.01	-4.92278
NM_013269	CLEC2D	0.546306	0.111907	-4.8818
NM_001243270	CNTN5	0.0484554	0.01	-4.84554
NM_181707	C17orf64	0.0483442	0.01	-4.83442
NM_004744	LRAT	0.398742	0.0830851	-4.7992
NM_001112704	VAX1	0.047902	0.01	-4.7902
NM_173546	KLHDC8B	0.0478049	0.01	-4.78049
NM_001039538	MAP2	0.0471461	0.01	-4.71461
NM_001204871	URGCP-MRPS24	0.357647	0.0759113	-4.71138
NM_001314051	ANGPT1	0.0470671	0.01	-4.70671
NM_001005464.1	HIST2H3A	0.0464849	0.01	-4.64849
NM_021059.1	HIST2H3C	0.0464849	0.01	-4.64849
NM_022307	ICA1	0.0462081	0.01	-4.62081
NM_001012302	ANO9	0.334891	0.0726731	-4.60819
NM_152742	GPC2	0.092568	0.0201048	-4.60428
NM_207446	FAM174B	0.0905409	0.0196645	-4.60427
NM_001184744	PTH1R	0.115864	0.0251645	-4.60427
NM_001040429	PCDH17	0.11358	0.0246684	-4.60427
NM_001454	FOXJ1	0.0911361	0.0197939	-4.60426
NM_001145659	CTAGE9	0.0914544	0.019863	-4.60425
NM_052847	GNG7	0.0562074	0.0122078	-4.60424
NM_015964	TPPP3	0.0460365	0.01	-4.60365
NM_013271	PCSK1N	0.045986	0.01	-4.5986
NM_001174070	FAM53A	0.316264	0.0693721	-4.55896
NM_001134405	RUNDC3B	0.113035	0.0248162	-4.55489
NM_181702	GEM	3.28304	0.723003	-4.54084
NM_013278	IL17C	0.0451059	0.01	-4.51059
NM_001320273	ST6GALNAC5	0.243791	0.0542576	-4.49322
NM_001321343	TMEM182	0.113783	0.0253374	-4.49071
NM_001271049	CFAP221	0.1298	0.0291266	-4.45642
NM_080870	MUCL3	0.0443588	0.01	-4.43588
NM_001135706	ACBD4	0.685045	0.159081	-4.30627
NM_030652	EGFL8	0.042671	0.01	-4.2671
NM_001099646	SLC47A2	0.0425966	0.01	-4.25966
NM_001354226	ST3GAL5	0.278557	0.0656882	-4.2406
NM_178570	RTN4RL2	0.0423881	0.01	-4.23881
NM_001037	SCN1B	0.337718	0.0805462	-4.19285
NM_015392	NPDC1	0.575215	0.138812	-4.14385
NM_001650	AQP4	0.119188	0.0288331	-4.13372
NM_001736	C5AR1	0.0405816	0.01	-4.05816
NM_144688	CCDC155	0.0402353	0.01	-4.02353
NM_001130446	CC2D2B	0.0400813	0.01	-4.00813
NM_152718	VWCE	0.0399906	0.01	-3.99906
NM_001320668	ZFP30	0.120543	0.0301589	-3.99695
NM_001330508	CCDC40	0.0396878	0.01	-3.96878
NM_001017961	FAM78B	0.0421796	0.0107528	-3.92267
NM_138415	PHF21B	0.263438	0.0672359	-3.91811
NM_001300842	SLC10A7	0.733968	0.187417	-3.91622
NM_001114635	PLAG1	0.0972864	0.0248934	-3.90812
NM_001320954	ZNF232	0.727202	0.18872	-3.85334
NM_001145344	ZNF566	0.399446	0.106391	-3.75451
NM_005250	FOXL1	0.0591043	0.016046	-3.68342
NM_001355514	NPIPB2	0.133718	0.0363027	-3.68342
NM_006149	LGALS4	0.168191	0.0456618	-3.68342
NM_183240	TMEM37	0.111762	0.0303419	-3.68341
NM_001355469	GOLGA8T	0.0945549	0.0256705	-3.68341
NM_181534	KRT25	0.1129	0.0306508	-3.68341
NM_001358661	C17orf113	0.0834998	0.0226691	-3.68341
NM_032214	SLA2	0.0689116	0.0187087	-3.68341
NM_001130915	MAMSTR	0.0845896	0.022965	-3.68341
NM_152353	CLDND2	0.193575	0.0525533	-3.68341
NM_001144872	CFAP73	0.124533	0.0338091	-3.68341
NM_021804	ACE2	0.0537617	0.0145957	-3.68341
NM_006181	NTN3	0.0949357	0.0257739	-3.68341
NM_001144762	TLE2	0.0814961	0.0221252	-3.68341
NM_001234	CAV3	0.136681	0.0371072	-3.6834
NM_022481	ARAP3	0.0717164	0.0194702	-3.6834
NM_175057	TAAR9	0.179735	0.0487959	-3.6834
NM_144646	JCHAIN	0.0366529	0.01	-3.66529
NM_000882	IL12A	0.359039	0.0984904	-3.64542
NM_001363770	LOC102723996	0.522607	0.144048	-3.62802
NM_001367197	ADAMTSL5	1.45371	0.401803	-3.61797
NM_001254755	CYB5D2	1.36213	0.377969	-3.60383
NM_000448	RAG1	0.0358173	0.01	-3.58173
NM_001242	CD27	0.0357087	0.01	-3.57087
NM_052880	PIK3IP1	0.524373	0.147064	-3.5656
NM_080875	MIB2	0.699788	0.198747	-3.521
NM_032587	CARD6	0.035019	0.01	-3.5019
NM_002191	INHA	0.0348894	0.01	-3.48894
NM_001177972	VIT	0.216641	0.0621374	-3.48649
NM_001165921	SERPINF2	0.0347125	0.01	-3.47125
NM_080704	TRPV1	0.0346916	0.01	-3.46916
NM_001160258	CNR1	0.0345269	0.01	-3.45269
NM_001097	ACR	0.0344056	0.01	-3.44056
NM_001349356	CNTN6	0.0342921	0.01	-3.42921
NM_152572	AK8	0.0447631	0.0131368	-3.40745
NM_172166	MSH5	0.271393	0.0796887	-3.40567
NM_001060	TBXA2R	0.199343	0.0590011	-3.37864
NM_023915	GPR87	0.341113	0.101027	-3.37646
NM_001018060	AIFM3	0.153914	0.0457276	-3.36589
NM_001278423	PKD1L2	0.115398	0.0343768	-3.35687
NM_007047	BTN3A2	1.8217	0.544421	-3.34613
NM_013380	ZNF112	0.750756	0.225064	-3.33575
NM_001297592	SEL1L3	0.0333229	0.01	-3.33229
NM_001330293	FAM227B	0.218803	0.065807	-3.32492
NM_005629	SLC6A8	0.969586	0.293415	-3.30448
NM_002185	IL7R	1.87635	0.576507	-3.25469
NM_005251	FOXC2	0.0325186	0.01	-3.25186
NM_000603	NOS3	0.0323882	0.01	-3.23882
NM_003394	WNT10B	0.146906	0.0455805	-3.22299
NM_016944	TAS2R4	0.366611	0.113749	-3.22299
NM_033142	CGB7	0.374942	0.116334	-3.22298
NM_001136214	CLEC18A	0.11665	0.0361933	-3.22297
NM_000627	LTBP1	0.089022	0.0277852	-3.20394
NM_001164459	ACTR3C	2.71549	0.848235	-3.20134
NM_001300828	PCDH18	0.139173	0.0437315	-3.18243
NM_001080843.1	GSTT2B	0.504246	0.158613	-3.1791
NM_001134468	LSMEM1	0.5555	0.175512	-3.16503
NM_176796	P2RY6	1.56786	0.498518	-3.14505
NM_014836	RHOBTB1	2.09904	0.673779	-3.11532
NM_001031745	RIBC1	0.431799	0.138703	-3.11311
NM_001199286	PHOSPHO2	0.713751	0.229742	-3.10676
NM_001125	ADPRH	0.0308157	0.01	-3.08157
NM_152447	LRFN5	0.144096	0.0467622	-3.08147
NM_001031737	CCDC78	0.292586	0.0953202	-3.0695
NM_001957	EDNRA	0.433161	0.141299	-3.06556
NM_001081677	SCN3A	0.286415	0.0934795	-3.06393
NM_001288711	ZSCAN30	0.798941	0.264343	-3.02237
NM_024070	PVRIG	0.0300418	0.01	-3.00418
NM_001256443	PRRT2	0.0298705	0.01	-2.98705
NM_012445	SPON2	0.0298304	0.01	-2.98304
NM_173528	CFAP161	0.0292405	0.01	-2.92405
NM_001346371	DPH7	1.14725	0.396408	-2.8941
NM_014862	ARNT2	0.0289043	0.01	-2.89043
NM_014253	TENM1	0.153616	0.0537117	-2.86001
NM_020163	SEMA3G	0.0284235	0.01	-2.84235
NM_001329998	TRANK1	0.18261	0.0643765	-2.83659
NM_178497	ODAPH	0.275112	0.0979175	-2.80963
NM_001321425	ZNF808	0.145382	0.0518667	-2.80298
NM_001145636	ARMH1	0.0278414	0.01	-2.78414
NM_001297763	ZNF546	0.0513851	0.0185215	-2.77435
NM_001015050	ALG1L	0.174576	0.0630771	-2.76766
NM_030916	NECTIN4	0.0408927	0.0148024	-2.76257
NM_001853	COL9A3	0.0566307	0.0204993	-2.76257
NM_001114090	NGEF	0.150514	0.0544835	-2.76256
NM_012067	AKR7A3	0.116385	0.0421292	-2.76256
NM_001161546	PROB1	0.0434964	0.015745	-2.76256
NM_152435	AMDHD1	0.063525	0.022995	-2.76256
NM_213602	SIGLEC15	0.093958	0.0340112	-2.76256
NM_205850	SLC24A5	0.0874501	0.0316554	-2.76256
NM_000639	FASLG	0.0602998	0.0218275	-2.76256
NM_001243212	CCER2	0.133782	0.0484267	-2.76256
NM_001013632	TCTEX1D4	0.223039	0.0807365	-2.76256
NM_000684	ADRB1	0.247042	0.0894251	-2.76256
NM_201286	USP51	0.0321161	0.0116255	-2.76256
NM_130786	A1BG	0.0800718	0.0289847	-2.76256
NM_012109	TMEM59L	0.0872343	0.0315774	-2.76256
NM_032385	FAXDC2	0.0479833	0.0173692	-2.76256
NM_152219	GJD3	0.069986	0.0253338	-2.76256
NM_001305	CLDN4	0.0772293	0.0279557	-2.76256
NM_006446	SLCO1B1	0.101476	0.0367326	-2.76256
NM_212555	PATE2	0.0862762	0.0312306	-2.76255
NM_020650	RCN3	0.0962606	0.0348448	-2.76255
NM_004123	GIP	0.197495	0.0714901	-2.76255
NM_003679	KMO	0.0845566	0.0306081	-2.76255
NM_001164619	GPC3	0.0588605	0.0213065	-2.76255
NM_133489	SLC26A10	0.0586993	0.0212482	-2.76255
NM_019003	SPIN2A	0.107208	0.0388074	-2.76255
NM_001321411	ANGPTL6	0.0708352	0.0256412	-2.76255
NM_001100917	TSPAN19	0.138906	0.0502818	-2.76255
NM_000771	CYP2C9	0.0552154	0.0199872	-2.76255
NM_004469	VEGFD	0.136675	0.0494799	-2.76223
NM_001492	GDF1	0.0275754	0.01	-2.75754
NM_001289807	CRYAB	4.78219	1.74103	-2.74676
NM_019073	SPATA6	0.531269	0.19468	-2.72893
NM_001310153	GOLGA6L3	0.0272302	0.01	-2.72302
NM_153756	FNDC5	0.176777	0.0652976	-2.70725
NM_203486	DLL3	0.781674	0.288769	-2.70692
NM_001368146	TENM2	0.277929	0.103154	-2.69431
NM_001256303	DTNB	2.21059	0.828392	-2.66853
NM_145236	B3GNT7	0.0266378	0.01	-2.66378
NM_001979	EPHX2	1.03062	0.387829	-2.65742
NM_003706	PLA2G4C	0.0784903	0.02971	-2.64188
NM_001198793	ARPC4-TTLL3	1.89309	0.718731	-2.63393
NM_001324250	ZNF37A	0.739534	0.284354	-2.60075
NM_001195738	PRXL2B	0.238314	0.0919972	-2.59044
NM_001317026	CARMIL2	0.135424	0.0524766	-2.58066
NM_003660	PPFIA3	0.58634	0.228171	-2.56974
NM_018306	TMEM40	0.13409	0.0524804	-2.55504
NM_001077498	FAM222B	2.69431	1.06223	-2.53647
NM_001277308	GOLGA8O	0.0999214	0.039458	-2.53234
NM_018926	PCDHGB6	0.11274	0.0445201	-2.53234
NM_032814	RNFT2	0.272947	0.108168	-2.52336
NM_031244	SIRT5	0.982823	0.394964	-2.48838
NM_020445	ACTR3B	3.05461	1.23122	-2.48096
NM_181458	PAX3	1.11297	0.449381	-2.47669
NM_001304334	ZNF773	1.46579	0.595403	-2.46184
NM_177457	LYNX1	0.245165	0.0997148	-2.45866
NM_020435	GJC2	0.348346	0.141857	-2.45561
NM_024074	TMEM38A	0.286648	0.116732	-2.45561
NM_000951	PRRG2	0.267292	0.10885	-2.45561
NM_001123040	ARIH2OS	0.235973	0.0960957	-2.4556
NM_001282484	GOLGA8R	0.0729089	0.0296908	-2.4556
NM_024997	ATF7IP2	0.0874279	0.0356652	-2.45135
NM_148886	MIEF2	1.46697	0.59993	-2.44523
NM_001304509	HDHD3	5.1945	2.12647	-2.44278
NM_001197218	PDE4D	0.219148	0.0897832	-2.44086
NM_003598	TEAD2	0.23916	0.098081	-2.4384
NM_001282211	NDRG2	0.0257022	0.010551	-2.43599
NM_017957	EPN3	0.024303	0.01	-2.4303
NM_172089	TNFSF12-TNFSF13	0.0242809	0.01	-2.42809
NM_001320628	BOLA2-SMG1P6	2.24543	0.925938	-2.42503
NM_178523	ZNF616	0.95292	0.393831	-2.41962
NM_001097642	GJB1	0.0241908	0.01	-2.41908
NM_001130713	LEF1	1.60956	0.665788	-2.41752
NM_007193	ANXA10	0.684069	0.282996	-2.41724
NM_001144068	ZNF772	0.476867	0.197279	-2.41722
NM_001318112	GAL3ST1	2.74579	1.14657	-2.39478
NM_033647	HELB	0.528896	0.220956	-2.39367
NM_001242472	ZNF345	0.158939	0.0667365	-2.38159
NM_032438	L3MBTL3	0.85047	0.358045	-2.37531
NM_001346143	FLRT2	1.05334	0.444835	-2.36793
NM_001289912	TPTEP2-CSNK1E	0.178596	0.0759383	-2.35186
NM_001311175	TNFAIP8L3	0.0234531	0.01	-2.34531
NM_152486	SAMD11	0.51615	0.220202	-2.34398
NM_032777	ADGRA2	0.023435	0.01	-2.3435
NM_001142504	STARD8	0.258957	0.110839	-2.33634
NM_001359229	SH2B2	0.080653	0.0345506	-2.33435
NM_024493	ZKSCAN3	0.462977	0.19911	-2.32523
NM_001193308	SYTL1	0.170428	0.0732982	-2.32514
NM_001286754	SYNPO2	0.0343702	0.0147941	-2.32323
NM_001366779	ODF2L	0.125994	0.0543939	-2.31634
NM_016246	HSD17B14	0.448911	0.194998	-2.30214
NM_001001414	NCCRP1	0.119331	0.0518349	-2.30214
NM_002705	PPL	0.0377025	0.0163772	-2.30213
NM_001024455	RTL5	0.0543287	0.0235993	-2.30213
NM_001351304	GGT2	0.091242	0.0396337	-2.30213
NM_001278612	EIF1AY	0.174189	0.0756643	-2.30213
NM_207391	RGS9BP	0.0814368	0.0353745	-2.30213
NM_153038	CCDC140	0.138716	0.0602554	-2.30213
NM_001282778	RGS7	1.41052	0.613475	-2.29923
NM_001093756	TRAPPC13	0.779808	0.339407	-2.29756
NM_001163499	FBXO24	0.0229457	0.01	-2.29457
NM_001008701	ADGRL1	0.173889	0.0766867	-2.26753
NM_182548	LHFPL5	0.0226287	0.01	-2.26287
NM_002261	KLRC3	0.112453	0.0499385	-2.25184
NM_152864	NKAIN4	0.41771	0.186629	-2.23818
NM_001177433	TRPV4	0.100573	0.0450715	-2.23141
NM_013357	PURG	0.0222666	0.01	-2.22666
NM_001303531	C8orf86	0.0222527	0.01	-2.22527
NM_001349438	APOBEC3G	0.187792	0.0845307	-2.22158
NM_001322123	PUS10	0.0983962	0.0443348	-2.21939
NM_001039905	C15orf56	0.0221607	0.01	-2.21607
NM_015185	ARHGEF9	0.435826	0.197068	-2.21156
NM_001941	DSC3	0.0505616	0.0228781	-2.21005
NM_017570	OPLAH	0.140703	0.0636654	-2.21005
NM_001089	ABCA3	0.0856752	0.0387663	-2.21004
NM_002644	PIGR	0.0220517	0.01	-2.20517
NM_006884	SHOX2	2.04886	0.929745	-2.20367
NM_021253	TRIM39	1.38021	0.629194	-2.19362
NM_001206917	CACNB3	2.04055	0.932309	-2.18871
NM_032924	ZNF3	3.07838	1.40822	-2.18602
NM_001308019	EXPH5	0.0807196	0.0373544	-2.16091
NM_001017372	SLC27A6	0.148202	0.068732	-2.15623
NM_001098202	HIC1	0.234042	0.108809	-2.15095
NM_172170	CAMK2G	4.14504	1.92777	-2.15017
NM_021232	PRODH2	0.19675	0.0915688	-2.14866
NM_024974	FAM106A	0.144651	0.0673218	-2.14866
NM_000952	PTAFR	0.0607242	0.0282615	-2.14865
NM_003518	HIST1H2BG	0.743129	0.345858	-2.14865
NM_001128635	RIMBP3B	0.117497	0.0546841	-2.14864
NM_001145658	RAP1GAP	0.15143	0.0707353	-2.1408
NM_001161625	NXNL2	0.178897	0.0839271	-2.13158
NM_014469	RBMXL2	0.0212802	0.01	-2.12802
NM_001127898	CLCN5	1.52959	0.720525	-2.12288
NM_173194	KCNIP2	0.523434	0.24678	-2.12106
NM_020971	SPTBN4	0.0211608	0.01	-2.11608
NM_001349372	ATP6AP1L	0.09758	0.0462655	-2.10913
NM_001042552	TATDN3	1.76409	0.840919	-2.09781
NM_001042669	ARHGAP24	0.123356	0.0588844	-2.09488
NM_001350933	CFAP70	0.0546025	0.0260785	-2.09378
NM_001198879	ATP5MF-PTCD1	0.901082	0.430701	-2.09213
NM_001366178	ARHGAP33	0.637903	0.305821	-2.08587
NM_006868	RAB31	0.108247	0.0522449	-2.07192
NM_001195150	ATP6V1FNB	0.109251	0.0527292	-2.07192
NM_001146157	FAM25A	1.18829	0.573524	-2.07191
NM_033342	TRIM7	0.346586	0.167278	-2.07191
NM_002877	RAD51B	0.804735	0.389757	-2.06471
NM_001367764	CCDC136	0.190573	0.0929067	-2.05123
NM_015416	LETMD1	3.78883	1.85518	-2.0423
NM_001007248	ZNF599	0.334295	0.165013	-2.02587
NM_152477	ZNF565	0.311503	0.153921	-2.02379
NM_001258	CDK3	2.25178	1.1129	-2.02335
NM_001318892	ZNF184	0.737135	0.364497	-2.02233
NM_001012957	DISC1	1.11565	0.551859	-2.02163
NM_014747	RIMS3	0.227269	0.112824	-2.01436
NM_001204173	C8orf44-SGK3	0.482263	0.239545	-2.01325
NM_198428	BBS9	0.328686	0.163443	-2.01101
NM_000204	CFI	0.0201093	0.01	-2.01093
NM_001037666	CASTOR1	0.697445	0.347137	-2.00914
NM_001297588	ZNF221	0.267334	0.133418	-2.00373
NM_001289187	ZNF302	0.337493	0.676896	2.00566
NM_145312	ZNF485	0.536791	1.07825	2.00869
NM_005107	EXOG	0.742499	1.49158	2.00887
NM_001031726	C19orf12	0.284185	0.57266	2.0151
NM_014079	KLF15	0.01	0.0201523	2.01523
NM_198447	GOLT1A	0.425192	0.857514	2.01677
NM_152911	PAOX	0.360213	0.726704	2.01743
NM_017700	ARHGEF38	0.0328014	0.0662987	2.02121
NM_001347864	KNDC1	0.0470754	0.0954268	2.0271
NM_001624	CRYBG1	0.01	0.0203608	2.03608
NM_001127608	FAM189A2	0.389278	0.79285	2.03672
NM_018284	GBP3	0.992241	2.02155	2.03735
NM_020817	CCDC191	0.49144	1.0034	2.04176
NM_000679	ADRA1B	0.01	0.0204176	2.04176
NM_000545	HNF1A	0.198186	0.404832	2.04269
NM_001300783	PRR16	2.08637	4.26832	2.04581
NM_003057	SLC22A1	0.220718	0.452415	2.04974
NM_001013672	C17orf97	0.460859	0.945332	2.05124
NM_019644	ANKRD7	0.647171	1.32751	2.05124
NM_001207016	PTPRR	0.326435	0.670947	2.05538
NM_001330998	FAM135A	0.363858	0.749715	2.06046
NM_203282	ZNF254	1.01747	2.10354	2.06742
NM_001330260	SCN8A	0.379607	0.788876	2.07814
NM_138378	FDXACB1	0.122525	0.254702	2.07877
NM_000902	MME	0.893445	1.88155	2.10595
NM_001353901	KATNAL2	0.384331	0.80993	2.10738
NM_153267	MAMDC2	0.0281323	0.0596296	2.11961
NM_020320	RARS2	4.26065	9.03098	2.11962
NM_001171109	FAM133A	0.0284381	0.0605583	2.12948
NM_001170791	RMDN2	0.346463	0.738506	2.13155
NM_003709	KLF7	0.488125	1.04104	2.13273
NM_152309	PIK3AP1	0.01	0.0213278	2.13278
NM_207491	CCSER1	0.124032	0.265769	2.14275
NM_001363780	PRRT1	0.0819274	0.175983	2.14804
NM_001198934	ABCC10	0.584006	1.25551	2.14983
NM_001040192	DNAJC28	0.15796	0.341503	2.16196
NM_015655	ZNF337	0.650814	1.40739	2.1625
NM_001178084	ZFX	0.747661	1.62368	2.17168
NM_001145727	LMNTD1	0.0185112	0.040204	2.17188
NM_005321	HIST1H1E	0.0600454	0.130412	2.17189
NM_001163446	CPA4	0.0147812	0.0321033	2.17189
NM_139278	LGI3	0.0145436	0.0315871	2.1719
NM_001128932	CYP4F11	0.0633234	0.137532	2.1719
NM_152732	RSPH9	0.0185209	0.0402255	2.1719
NM_001163692	UBAP1L	0.0681643	0.148046	2.1719
NM_001348161	FAM106B	0.0314447	0.0682947	2.1719
NM_133639	RHOV	0.0285671	0.0620448	2.1719
NM_031993	PCDHGA1	0.0190678	0.0414134	2.1719
NM_032257	ZMYND12	0.0279809	0.0607717	2.1719
NM_024014	HOXA6	0.0587726	0.127648	2.1719
NM_001102566	PCP4L1	0.0335247	0.0728121	2.1719
NM_052943	TENT5B	0.0197883	0.0429782	2.1719
NM_002155	HSPA6	0.0400473	0.0869786	2.1719
NM_025047	ARL14	0.036596	0.0794829	2.1719
NM_198582	KLHL30	0.0124764	0.0270974	2.1719
NM_000591	CD14	0.0692059	0.150308	2.1719
NM_004626	WNT11	0.0496164	0.107762	2.1719
NM_031297	RNF208	0.175063	0.380218	2.1719
NM_000239	LYZ	0.0310921	0.0675289	2.1719
NM_032536	NTNG2	0.0201823	0.0438339	2.1719
NM_194296	SPATA24	0.834258	1.81193	2.1719
NM_005440	RND2	0.0113252	0.0245973	2.1719
NM_001199824	SBK3	0.0371439	0.0806728	2.1719
NM_001366281	INKA1	0.0485257	0.105393	2.1719
NM_001289947	ERICH2	0.0784287	0.170339	2.1719
NM_003469	SCG2	0.0193655	0.0420599	2.1719
NM_145270	PRR35	0.0209958	0.0456008	2.1719
NM_001310214	PRDM9	0.0450481	0.09784	2.1719
NM_178859	SLC51B	0.0510126	0.110794	2.1719
NM_032054	PCDHGA5	0.0386041	0.0838443	2.1719
NM_002993	CXCL6	0.245338	0.532851	2.1719
NM_001167670	TMEM239	0.0288998	0.0627676	2.1719
NM_012064	MIP	0.018032	0.0391637	2.1719
NM_130388	ASB12	0.0372025	0.0808002	2.1719
NM_052971	LEAP2	0.0666699	0.144801	2.1719
NM_001004341	ETV3L	0.023842	0.0517825	2.1719
NM_198075	LRRC56	0.0511417	0.111075	2.1719
NM_181807	DCDC1	0.0185608	0.0403123	2.1719
NM_015464	SOSTDC1	0.026812	0.0582332	2.17191
NM_001145112	PATL2	0.0241597	0.0524726	2.17191
NM_005269	GLI1	0.0356368	0.0773997	2.17191
NM_080826	ISM1	0.0305084	0.0662615	2.17191
NM_175054	HIST4H4	0.114407	0.248481	2.17191
NM_001271703	ANXA8	0.0248662	0.054007	2.17191
NM_014600	EHD3	0.117228	0.254608	2.17191
NM_003970	MYOM2	0.0188241	0.0408841	2.17191
NM_013353	TMOD4	0.0765188	0.166192	2.17191
NM_001081675	KLHL38	0.0144632	0.0314127	2.17191
NM_000419	ITGA2B	0.0137381	0.0298379	2.17191
NM_002231	CD82	0.0790879	0.171774	2.17194
NM_001367810	KSR1	0.0317129	0.0688807	2.17201
NM_025248	SRCIN1	0.01	0.0217355	2.17355
NM_133642	LARGE1	0.01	0.0218375	2.18375
NM_001013635	CCDC184	0.01	0.0218375	2.18375
NM_033334	NR6A1	0.310519	0.678831	2.18612
NM_017654	SAMD9	0.293245	0.644654	2.19835
NM_001097577	ANG	0.1559	0.343402	2.2027
NM_005622	ACSM3	0.347483	0.765782	2.2038
NM_032369	HVCN1	0.0454422	0.100171	2.20435
NM_001350569	TJAP1	0.862551	1.90891	2.2131
NM_001292041	HCLS1	0.01	0.022195	2.2195
NM_001145268	FAM185A	0.508206	1.12889	2.22133
NM_024939	ESRP2	0.0962053	0.213722	2.22152
NM_001290040	ROBO2	0.104648	0.232746	2.22409
NM_003810	TNFSF10	0.186584	0.415457	2.22665
NM_001364818	DEPDC4	0.114757	0.25616	2.23219
NM_001366279	TMPRSS7	0.01	0.0223506	2.23506
NM_001080551	SHOC1	0.0652546	0.145926	2.23626
NM_206894	ZNF790	0.111072	0.248648	2.23863
NM_001199784	SDCBP2	0.01	0.0224399	2.24399
NM_018640	LMO3	0.086992	0.195415	2.24636
NM_001345860	ABLIM3	1.82322	4.12737	2.26378
NM_001081563	DMPK	0.568425	1.28966	2.26884
NM_002820	PTHLH	0.297852	0.679643	2.28181
NM_001195220	ZNF783	2.25385	5.14688	2.2836
NM_207305	FOXD4	0.193973	0.444697	2.29257
NM_001114182	IRAK4	0.68512	1.57436	2.29794
NM_001172772	IL34	0.0329308	0.075677	2.29806
NM_001145110	NELL2	0.060544	0.139193	2.29904
NM_033437	PDE5A	0.01	0.0230133	2.30133
NM_001145291	PDE6B	0.01	0.0230704	2.30704
NM_001033578	SGK3	0.701652	1.62271	2.31269
NM_001317851	HEMK1	0.409456	0.950675	2.3218
NM_020406	CD177	0.01	0.0233197	2.33197
NM_001270381	XRRA1	0.516865	1.20556	2.33245
NM_033177	GPANK1	0.847272	1.97967	2.33653
NM_001260505	STK31	0.0673758	0.157908	2.34369
NM_138341	TMEM116	0.383335	0.900334	2.34868
NM_194249	DND1	0.354626	0.834395	2.35289
NM_020957	PCDHB16	0.0624037	0.14683	2.3529
NM_001287059	HECW1	0.0955949	0.225101	2.35474
NM_024943	TMEM156	0.327829	0.772145	2.35533
NM_001308192	CPEB4	0.180208	0.424767	2.35709
NM_181723	MICU3	0.671527	1.58331	2.35778
NM_016518	PIPOX	0.01	0.0235993	2.35993
NM_001077427	LYPD1	0.0679197	0.160849	2.36822
NM_152519	KANSL1L	0.369767	0.880926	2.38238
NM_023938	C1orf116	0.133685	0.318803	2.38473
NM_001013693	LDLRAD2	0.0587433	0.140343	2.38909
NM_182703	ANKDD1A	0.0759272	0.181397	2.38909
NM_207307	EFCAB12	0.01	0.0239303	2.39303
NM_001122979	FCAMR	0.01	0.0240194	2.40194
NM_001317935	UVSSA	1.07267	2.58053	2.4057
NM_001271816	DCLRE1A	2.15048	5.19172	2.41421
NM_001134888	RTL1	0.01	0.0244154	2.44154
NM_001807	CEL	0.0792195	0.193564	2.44339
NM_006422	AKAP3	0.0315391	0.0770624	2.44339
NM_004334	BST1	0.0952716	0.232786	2.44339
NM_014909	VASH1	0.0584718	0.14287	2.4434
NM_001077621	VPS37D	0.116528	0.284724	2.4434
NM_004125	DNAJC25-GNG10	0.544117	1.3307	2.44562
NM_001135054	SIGIRR	1.58524	3.91927	2.47235
NM_001005914	SEMA3B	0.555457	1.37349	2.47272
NM_001355033	CAPS2	0.0724554	0.181881	2.51024
NM_001144757	SCG5	0.73845	1.85899	2.51743
NM_032048	EMILIN2	0.0237898	0.0602807	2.53388
NM_001130046	CCL20	0.0720175	0.182484	2.53389
NM_001350004	RABL2B	0.350859	0.891523	2.54097
NM_001297564	TCEANC	0.127167	0.324419	2.55113
NM_001098845	ANXA8L1	0.0374228	0.0955501	2.55326
NM_001321645	ZNF224	0.58389	1.49258	2.55627
NM_001136566	RAD21L1	0.364988	0.934275	2.55975
NM_001077624	ZNF846	0.201925	0.517255	2.56161
NM_001129898	KRBOX4	1.23245	3.16741	2.57
NM_001083612	HYKK	0.468542	1.20445	2.57064
NM_001204148	HDAC9	0.859841	2.2214	2.5835
NM_153688	ZFP1	1.05684	2.73934	2.59201
NM_015350	LRRC8B	0.440996	1.14541	2.59732
NM_134268	CYGB	0.01	0.0260892	2.60892
NM_173523	MAGEB6	0.01	0.0262632	2.62632
NM_145233	ZNF625	0.154771	0.409087	2.64317
NM_001351089	IKZF4	0.339611	0.89949	2.64859
NM_001013842	C8orf58	1.8356	4.86877	2.65241
NM_001320467	ZDHHC23	0.228057	0.607717	2.66476
NM_001270508	TNFAIP3	0.0851667	0.226963	2.66493
NM_001252018	TOR2A	0.424793	1.13826	2.67956
NM_006207	PDGFRL	0.01	0.0268698	2.68698
NM_015441	OLFML2B	0.419994	1.13229	2.69596
NM_001160308	SETDB2	0.249316	0.672955	2.69921
NM_018690	APOBR	0.01	0.0269973	2.69973
NM_001011720	XKR9	0.457818	1.23645	2.70074
NM_004117	FKBP5	0.0249263	0.0676716	2.71487
NM_013381	TRHDE	0.0169797	0.0460977	2.71487
NM_002910	RENBP	0.0706681	0.191855	2.71487
NM_001167576	TRPC7	0.0693841	0.188369	2.71487
NM_000797	DRD4	0.138431	0.375822	2.71487
NM_001819	CHGB	0.076581	0.207908	2.71487
NM_001034077.1	HIST2H4B	0.238059	0.646299	2.71487
NM_003548.1	HIST2H4A	0.238059	0.646299	2.71487
NM_001718	BMP6	0.0249131	0.0676361	2.71488
NM_002591	PCK1	0.0218221	0.0592442	2.71488
NM_001004317	LIN28B	0.0173101	0.0469949	2.71488
NM_032726	PLCD4	0.0304887	0.0827732	2.71488
NM_001271700	ANKRD61	0.0662482	0.179856	2.71488
NM_001365977	SEPT1	0.0641623	0.174193	2.71488
NM_001198633	RUNX1T1	0.0752553	0.204808	2.72151
NM_002282	KRT83	0.01	0.0272997	2.72997
NM_032744	ADTRP	0.401712	1.10218	2.74371
NM_001278231	ZNF189	1.11627	3.09008	2.76822
NM_001271805	PFKFB1	0.0293929	0.0819612	2.78847
NM_007361	NID2	0.0677514	0.189191	2.79244
NM_002189	IL15RA	0.585249	1.63603	2.79545
NM_005786	TSHZ1	0.314863	0.881342	2.79913
NM_001354286	SIPA1L1	0.115797	0.324517	2.80246
NM_001167674	CADM2	0.0225758	0.063395	2.80809
NM_001167916	VEPH1	0.788852	2.21681	2.81018
NM_032552	DAB2IP	0.01	0.0282308	2.82308
NM_153610	CMYA5	0.0182881	0.0516357	2.82346
NM_058182	SMIM11A	2.76679	7.83016	2.83005
NM_004615	TSPAN7	0.01	0.0283427	2.83427
NM_001099410	GPRASP1	0.01	0.0284153	2.84153
NM_152632	CFAP47	0.0335843	0.0957323	2.85051
NM_001017915	INPP5D	0.0762895	0.217473	2.85063
NM_177939	P4HTM	0.562584	1.6098	2.86144
NM_001168647	CNKSR2	0.125237	0.359074	2.86716
NM_173653	SLC9A9	0.01	0.0287245	2.87245
NM_003408	ZFP37	0.184702	0.530695	2.87324
NM_020769	RTL9	0.026061	0.0754691	2.89586
NM_001144952	SDK2	0.0127635	0.0369614	2.89587
NM_002557	OVGP1	0.0630718	0.182648	2.89588
NM_001195790	SLFN12L	0.01	0.0289683	2.89683
NM_001127615	ENOX1	0.157408	0.459687	2.92035
NM_001355226	CCDC30	0.035502	0.103736	2.92199
NM_003196	TCEA3	0.01	0.0292496	2.92496
NM_001354895	APC	0.315943	0.925188	2.92834
NM_001199764	PTPRN	0.01	0.0297494	2.97494
NM_001083538	POTEE	0.01	0.0297599	2.97599
NM_001014796	DDR2	0.0996939	0.29825	2.99165
NM_001349867	PLA2G6	0.01	0.0301529	3.01529
NM_000594	TNF	0.01	0.030523	3.0523
NM_001201380	CNTNAP3B	0.0238398	0.0731374	3.06787
NM_001363671	AP4M1	0.193347	0.603188	3.11972
NM_177963	SYT12	0.01	0.0318406	3.18406
NM_080832	PABPC5	0.01	0.031932	3.1932
NM_001348714	HTD2	0.359665	1.14928	3.19543
NM_001276464	NR5A2	0.01	0.032298	3.2298
NM_001308006	LIPG	0.0119452	0.0389156	3.25784
NM_000864	HTR1D	0.0166264	0.054166	3.25784
NM_001294345	NINJ2	0.0543037	0.176913	3.25784
NM_030979	PABPC3	0.0194054	0.0632197	3.25784
NM_001145641	SRRM5	0.0589687	0.192111	3.25784
NM_004441	EPHB1	0.0403559	0.131473	3.25784
NM_001034845	GALNTL6	0.0234448	0.0763794	3.25784
NM_001042625	CAPSL	0.0421174	0.137212	3.25784
NM_004933	CDH15	0.0164868	0.0537114	3.25784
NM_181506	LRRC70	0.0217918	0.0709944	3.25785
NM_014068	PSORS1C1	0.0519115	0.16912	3.25785
NM_001013706	PLIN5	0.019091	0.0621956	3.25785
NM_153274	BEST4	0.0187642	0.0611309	3.25785
NM_002476	MYL4	0.0523796	0.170645	3.25785
NM_138690	GRIN3B	0.0143663	0.0468031	3.25785
NM_002427	MMP13	0.138941	0.452648	3.25785
NM_057091	ARTN	0.0327552	0.106711	3.25785
NM_001029870	SOWAHB	0.0249726	0.0813568	3.25785
NM_013301	CCDC106	0.0236625	0.0770887	3.25785
NM_001350649	C9orf147	0.0326764	0.106455	3.25785
NM_182623	FAM131C	0.0274044	0.0892795	3.25785
NM_030773	TUBB1	0.0269655	0.0878495	3.25785
NM_003532	HIST1H3E	0.102025	0.332383	3.25785
NM_001145018	CCDC153	0.0614545	0.20021	3.25785
NM_148896	NPB	0.081975	0.267062	3.25785
NM_001317815	TRIM74	0.0309517	0.100836	3.25785
NM_001319152	FNDC11	0.03097	0.100896	3.25785
NM_001013646	FAM209B	0.340575	1.10954	3.25785
NM_020982	CLDN9	0.0297761	0.0970062	3.25785
NM_003568	ANXA9	0.03041	0.0990715	3.25786
NM_004179	TPH1	0.02597	0.0846065	3.25786
NM_020309	SLC17A7	0.0159836	0.0520721	3.25786
NM_022147	RTP4	0.0314028	0.102306	3.25786
NM_003275	TMOD1	0.0183235	0.0596954	3.25786
NM_178310	SNAI3	0.0270894	0.0882534	3.25786
NM_138278	BNIPL	0.0217246	0.0707756	3.25786
NM_001004323	C7orf61	0.0477081	0.155426	3.25787
NM_001178044	SLC44A4	0.0143232	0.0466632	3.25787
NM_001258275	SAMD3	0.059164	0.192754	3.25796
NM_001346953	EXO5	0.615206	2.00448	3.25822
NM_014138	FAM156A	0.10127	0.330636	3.2649
NM_001304990	SPRY3	0.0483436	0.15888	3.28647
NM_001271835	CCDC120	0.0558736	0.184579	3.3035
NM_174959	SVOPL	0.032646	0.108065	3.31021
NM_052832	SLC26A7	0.0868834	0.287992	3.31469
NM_020698	TMCC3	0.01	0.0332852	3.32852
NM_000422	KRT17	0.01	0.0337423	3.37423
NM_005110	GFPT2	0.01	0.0337423	3.37423
NM_001008747	CTAGE15	0.309743	1.04867	3.38561
NM_020843	SCAPER	0.220299	0.757373	3.43793
NM_002640	SERPINB8	0.523349	1.80126	3.44179
NM_002977	SCN9A	0.0918972	0.318556	3.46644
NM_001122630	CDKN1C	0.261465	0.909052	3.47676
NM_144617	HSPB6	0.01	0.0350596	3.50596
NM_000440	PDE6A	0.0333999	0.11788	3.52934
NM_032087	PCDHGA7	0.01	0.0355219	3.55219
NM_033377	CGB1	0.193178	0.699275	3.61984
NM_001040665	STEAP2	0.0375683	0.138316	3.68172
NM_003956	CH25H	0.01	0.0371458	3.71458
NM_001042467	MLPH	0.0373589	0.139245	3.72721
NM_021195	CLDN6	0.01	0.0374721	3.74721
NM_001321538	TOGARAM2	0.101344	0.380464	3.75419
NM_144725	TTC23L	0.01	0.0377484	3.77484
NM_022726	ELOVL4	0.0312986	0.11896	3.80082
NM_003813	ADAM21	0.0353871	0.134501	3.80084
NM_054111	IP6K3	0.01	0.0381549	3.81549
NM_001242313	TMEM191B	0.01	0.038371	3.8371
NM_001202425	ZNF559-ZNF177	0.01	0.0386709	3.86709
NM_001045476	WDR38	0.01	0.0387486	3.87486
NM_001290091.1	UGT2B10	0.01	0.0388347	3.88347
NM_173856	VN1R2	0.01	0.0390441	3.90441
NM_002753	MAPK10	0.110432	0.431425	3.9067
NM_001278268	TNFRSF11A	0.01	0.0392193	3.92193
NM_145047	OSCP1	0.169602	0.665942	3.92649
NM_001318395	PRSS27	0.01	0.0392839	3.92839
NM_001320511	NMNAT3	0.146226	0.575309	3.93438
NM_001301046	DACT3	0.01	0.0397124	3.97124
NM_003353	UCN	0.177871	0.708247	3.98181
NM_018950	HLA-F	0.01	0.0398274	3.98274
NM_176816	CCDC125	0.307384	1.22619	3.98912
NM_001172111	SENP8	0.213818	0.853254	3.99056
NM_003206	TCF21	0.01	0.0403365	4.03365
NM_001130092	DRC3	0.01	0.0407557	4.07557
NM_198516	GALNT18	0.01	0.0409332	4.09332
NM_001205281	PPP5D1	0.01	0.0412465	4.12465
NM_032623	MGARP	0.01	0.0418193	4.18193
NM_001145672	SORBS2	0.0718034	0.303103	4.22129
NM_001199893	ACTG2	0.01	0.0422984	4.22984
NM_001079526	IKZF2	0.0214807	0.0909962	4.23619
NM_001199747	HOXD8	0.238506	1.02099	4.28078
NM_003256	TIMP4	0.01	0.0428701	4.28701
NM_001352005	NTM	0.01	0.0433032	4.33032
NM_152421	DIPK1B	0.01	0.0434155	4.34155
NM_001143785	FES	0.0129797	0.0563811	4.34379
NM_080608	SPATA25	0.0655572	0.284767	4.34379
NM_181727	SPATA12	0.0215231	0.0934921	4.3438
NM_006018	HCAR3	0.0220569	0.0958108	4.3438
NM_018934	PCDHB14	0.0237879	0.10333	4.3438
NM_001089584	C5orf49	0.0232424	0.10096	4.3438
NM_001142958	FBXO15	0.0188433	0.0818517	4.3438
NM_001201	BMP3	0.0154746	0.0672186	4.34381
NM_152694	RTL3	0.0356009	0.154643	4.34381
NM_153234	LIX1	0.0125194	0.0543818	4.34381
NM_032439	PHYHIPL	0.01	0.0436129	4.36129
NM_006087	TUBB4A	0.054183	0.236492	4.36469
NM_003508	FZD9	0.01	0.0437121	4.37121
NM_001145526	AFMID	0.770376	3.37047	4.3751
NM_173200	NR4A3	0.0695095	0.304759	4.38443
NM_001198954	RNF103-CHMP3	0.0814497	0.359692	4.41612
NM_001146267	GPR85	0.105735	0.472782	4.47139
NM_001164730	REEP1	0.01	0.044777	4.4777
NM_001282379	TRIM46	0.01	0.0460648	4.60648
NM_153262	SYT14	0.01	0.0466259	4.66259
NM_080679	COL11A2	0.0137421	0.0646675	4.70578
NM_001161657	MYB	0.01216	0.0577259	4.74718
NM_152657	GGN	0.01	0.0475273	4.75273
NM_014850	SRGAP3	0.0384382	0.183453	4.77267
NM_153675	FOXA2	0.01	0.0480454	4.80454
NM_001171706	RIPPLY1	0.01	0.0489171	4.89171
NM_001349425	KLHL24	0.0548741	0.268584	4.89455
NM_001348515	CCDC85A	0.0966557	0.473529	4.89913
NM_145731	SYNGR1	0.0233313	0.114855	4.92278
NM_021045	ZNF248	0.166379	0.821724	4.93887
NM_001085480	FAM162B	0.01	0.0495998	4.95998
NM_001320817	MCF2L	0.0220317	0.109434	4.96712
NM_001310135	TTC6	0.0109976	0.0547789	4.981
NM_001286695	CALML4	0.0832005	0.418681	5.03219
NM_173472	FANCD2OS	0.01	0.0504802	5.04802
NM_001367614	DZANK1	0.01	0.0505264	5.05264
NM_020994	CTAG2	0.01	0.0515478	5.15478
NM_001939	DRP2	0.0343048	0.177719	5.18059
NM_053284	WFIKKN1	0.01	0.0518086	5.18086
NM_001005239	OR11H1	0.01	0.0521783	5.21783
NM_001005289	OR52H1	0.01	0.0531536	5.31536
NM_005865	PRSS16	0.01	0.0531904	5.31904
NM_030639	BHLHB9	0.0672687	0.361998	5.38137
NM_032648	FAM167B	0.01	0.0540516	5.40516
NM_001302551	HNRNPCL4	0.01	0.0541205	5.41205
NM_005474	HDAC5	0.0849297	0.460483	5.42193
NM_000273	GPR143	0.0286538	0.155583	5.42974
NM_003524	HIST1H2BH	0.110907	0.602199	5.42975
NM_001300886	RHOD	0.01	0.0547295	5.47295
NM_006760	UPK2	0.01	0.054804	5.4804
NM_001102603	ZNF160	0.111001	0.609318	5.48928
NM_013431	KLRC4	0.01	0.0551584	5.51584
NM_003855	IL18R1	0.01	0.0559268	5.59268
NM_144676	TMED6	0.01	0.0562494	5.62494
NM_001972	ELANE	0.01	0.0563113	5.63113
NM_001354631	REELD1	0.01	0.0564666	5.64666
NM_001286532	RAD9B	0.01	0.0568204	5.68204
NM_001012503	KRTAP5-7	0.01	0.057001	5.7001
NM_001039783	TXNRD3NB	0.01	0.0576738	5.76738
NM_033195	LDHAL6B	0.01	0.0578057	5.78057
NM_001321544	SLC25A42	0.0276387	0.160205	5.79641
NM_001136042	PTGES3L-AARSD1	0.0156965	0.0910086	5.79801
NM_001463	FRZB	0.01	0.0582332	5.82332
NM_001252216	TAFA1	0.01	0.0589094	5.89094
NM_003517	HIST2H2AC	0.215724	1.28846	5.97273
NM_144685	HIPK4	0.01	0.0617703	6.17703
NM_145252	ZG16B	0.01	0.06182	6.182
NM_001163561	STPG4	0.01	0.0623471	6.23471
NM_001256141	FSBP	0.0526243	0.332353	6.31557
NM_172201	KCNE2	0.01	0.0637446	6.37446
NM_015910	WDPCP	0.064735	0.412747	6.37595
NM_182577	ODF3L2	0.01	0.0638241	6.38241
NM_003948	CDKL2	0.0258722	0.166097	6.41991
NM_007360	KLRK1	0.01	0.064956	6.4956
NM_032488	CNFN	0.0884345	0.576213	6.51571
NM_145306	FAM241B	0.0440519	0.287029	6.51571
NM_001355247	UBE2L5	0.0171091	0.111478	6.51572
NM_001352129	STRIT1	0.01	0.0653728	6.53728
NM_025237	SOST	0.01	0.0668819	6.68819
NM_001321320	ZNF615	0.0108865	0.0728695	6.69356
NM_001190947	TRAF1	0.01	0.068811	6.8811
NM_199135	FOXD4L3	0.01	0.0692339	6.92339
NM_001308002	MEF2C	0.0487003	0.337717	6.9346
NM_001123068	PPIAL4G	0.01	0.069359	6.9359
NM_139208	MASP2	0.01	0.0699275	6.99275
NM_001354274	ANK2	0.01	0.0701225	7.01225
NM_001278795	NPY4R2	0.01	0.0706497	7.06497
NM_006477	RASL10A	0.01	0.0715401	7.15401
NM_001258314	PDE1A	0.0226088	0.162039	7.16704
NM_001256686	CSNK2A3	0.01	0.0722979	7.22979
NM_015689	DENND2A	0.0266726	0.193529	7.25573
NM_001301171	SHF	0.01	0.0731264	7.31264
NM_153835	ADGRF3	0.01	0.0737234	7.37234
NM_001290319	ZNF304	0.169023	1.24623	7.37312
NM_001197139	DBNDD2	0.01	0.0738374	7.38374
NM_001362460	CDH10	0.01	0.074065	7.4065
NM_016327	UPB1	0.01	0.0742916	7.42916
NM_000958	PTGER4	0.01	0.0745948	7.45948
NM_005272	GNAT2	0.01	0.0749991	7.49991
NM_001366502	TCF7	0.01	0.0751366	7.51366
NM_001329774	ZNF875	0.0725999	0.545807	7.51801
NM_153635	CPNE9	0.01	0.0752012	7.52012
NM_133265	AMOT	0.01	0.0753178	7.53178
NM_001136503	SMIM24	0.0519115	0.394613	7.60165
NM_006829	ADIRF	0.01	0.0761711	7.61711
NM_000376	VDR	0.01	0.0765104	7.65104
NM_145867	LTC4S	0.01	0.0767421	7.67421
NM_001204285	MUC1	0.112911	0.892142	7.90129
NM_145649	GCNT2	0.01	0.0792542	7.92542
NM_001195581	ARL14EPL	0.01	0.0797304	7.97304
NM_012240	SIRT4	0.01	0.0846065	8.46065
NM_144969	ZDHHC15	0.0160103	0.138469	8.64872
NM_001293294	MYEOV	0.01	0.0882108	8.82108
NM_152426	APOBEC3D	0.01	0.0885254	8.85254
NM_013378	VPREB3	0.01	0.0902768	9.02768
NM_001256795	LOC100129083	0.01	0.0912966	9.12966
NM_021146	ANGPTL7	0.01	0.0920628	9.20628
NM_002462	MX1	0.01	0.0921888	9.21888
NM_005531	IFI16	0.0477289	0.464087	9.72338
NM_001306212	THBS4	0.01	0.0975935	9.75935
NM_001277324.1	NPIPA2	0.0264375	0.258387	9.77354
NM_001713	BHMT	0.0190833	0.186512	9.77355
NM_001277323.1	NPIPA3	0.0167319	0.163531	9.7736
NM_176884	TAS2R43	0.01	0.0996824	9.96824
NM_018488	TBX4	0.01	0.101126	10.1126
NM_001288992	TSNAXIP1	0.01	0.101374	10.1374
NM_001316765	C2orf81	0.01	0.102335	10.2335
NM_001366295	BCAS1	0.01	0.103366	10.3366
NM_001322427	CARF	0.01	0.105094	10.5094
NM_080596	HIST1H2AH	0.01	0.106418	10.6418
NM_003535	HIST1H3J	0.01	0.107086	10.7086
NM_003529	HIST1H3A	0.01	0.109141	10.9141
NM_003527	HIST1H2BO	0.01	0.109608	10.9608
NM_001278562	LCTL	0.01	0.110179	11.0179
NM_005809	PRDX2	0.01	0.110674	11.0674
NM_014749	KIAA0586	0.0458563	0.508194	11.0823
NM_030812	ACTL8	0.01	0.111216	11.1216
NM_001291833	MUC20	0.01	0.112377	11.2377
NM_080879	RAB40A	0.01	0.114087	11.4087
NM_001363608	ZNF563	0.010393	0.119595	11.5073
NM_001243540	CEP295NL	0.0218359	0.253421	11.6057
NM_001195535	LOC100505841	0.01	0.11607	11.607
NM_001077203	SENP7	0.0180073	0.209378	11.6274
NM_001351287	MGAT4C	0.01	0.118149	11.8149
NM_004065	CDR1	0.01	0.118215	11.8215
NM_001144875	DOK3	0.0150804	0.17991	11.9301
NM_013249	ZNF214	0.0158044	0.193145	12.221
NM_148965	TNFRSF25	0.01	0.123206	12.3206
NM_001161354	PLEKHA4	0.01	0.12891	12.891
NM_173173	NR4A2	0.01	0.129256	12.9256
NM_205853	MUSTN1	0.01	0.133279	13.3279
NM_144705	TEKT4	0.01	0.135415	13.5415
NM_001172430	AMPD3	0.01	0.135503	13.5503
NM_001207009	ZNF497	0.01	0.140339	14.0339
NM_001080446	C11orf94	0.01	0.143381	14.3381
NM_145013	C11orf45	0.0194865	0.289791	14.8714
NM_001080836	MEIG1	0.01	0.150109	15.0109
NM_001012971	FAM209A	0.01	0.150994	15.0994
NM_001367767.1	RASA4B	0.01	0.151248	15.1248
NM_001199535	TGIF2-RAB5IF	0.01	0.151699	15.1699
NM_001206673	ABHD12B	0.01	0.154782	15.4782
NM_032464	LAT2	0.01	0.154836	15.4836
NM_005672	PSCA	0.01	0.156353	15.6353
NM_001193530	CCT6B	0.01	0.157652	15.7652
NM_001317744	WRB-SH3BGR	0.0285655	0.450741	15.7792
NM_001317936	ZNF517	0.01	0.159942	15.9942
NM_005132	REC8	0.01	0.164868	16.4868
NM_001160706	SCEL	0.01	0.166412	16.6412
NM_001204502	FLT3LG	0.0356466	0.600301	16.8404
NM_005423	TFF2	0.01	0.170057	17.0057
NM_001040428	SPATA7	0.0480501	0.819221	17.0493
NM_001083537	FAM86B1	0.01	0.173445	17.3445
NM_001042430	ZC2HC1C	0.01	0.175207	17.5207
NM_001672	ASIP	0.01	0.175297	17.5297
NM_001010919	CALHM6	0.01	0.177117	17.7117
NM_001288959	IFI27	0.01	0.187367	18.7367
NM_001163560	MEIOB	0.01	0.187649	18.7649
NM_001025161	CYP2D6	0.01	0.188229	18.8229
NM_001278629	C9orf43	0.0175694	0.330741	18.8249
NM_001303251	ZBED8	0.0163433	0.316449	19.3626
NM_033641	COL4A6	0.01	0.201572	20.1572
NM_001348010	CCDC180	0.01	0.205569	20.5569
NM_004143	CITED1	0.01	0.205901	20.5901
NM_001040134	PALM	0.01	0.206242	20.6242
NM_001145710	FAM228B	0.01	0.210079	21.0079
NM_003511	HIST1H2AL	0.01	0.217817	21.7817
NM_001270468	SOCS2	0.01	0.226293	22.6293
NM_022661	SPANXC	0.01	0.23214	23.214
NM_021796	PLAC1	0.01	0.244599	24.4599
NM_001024457	RGPD1	0.01	0.257592	25.7592
NM_001017991	H2AFB2	0.01	0.25852	25.852
NM_002688	SEPT5	0.01	0.258772	25.8772
NM_001009813	MEIS3	0.01	0.272095	27.2095
NM_003495	HIST1H4I	0.01	0.276686	27.6686
NM_003539	HIST1H4D	0.01	0.278948	27.8948
NM_001137549.1	FAM25G	0.01	0.284759	28.4759
NM_001351612	POLI	0.0162272	0.511979	31.5507
NM_153453	VGLL2	0.0129589	0.463422	35.7608
NM_001355445	ZNF487	0.01	0.358738	35.8738
NM_001202548	SYNJ2BP-COX16	0.01	0.384906	38.4906
NM_001316331	ABHD14A-ACY1	0.01	0.421346	42.1346
NM_001017390	SULT1A4	0.01	0.439591	43.9591
NM_177552.1	SULT1A3	0.01	0.439591	43.9591
NM_001318534	ZNF311	0.01	0.43987	43.987
NM_001134939	OAZ3	0.01	0.480628	48.0628
NM_001323365	ST3GAL6	0.01	0.533159	53.3159
NM_201453	CBWD3	0.0231722	1.41625	61.1186
NM_001102601	CCDC163	0.01	0.628424	62.8424
NM_001300969	CCDC181	0.01	0.636756	63.6756
NM_001289147	FAM110A	0.01	0.652908	65.2908
NM_003823	TNFRSF6B	0.01	0.82977	82.977
NM_001201466	ROPN1L	0.01	1.07163	107.163
