# Supplementary material for: Long non-coding RNA KIKAT/LINC01061 as a novel epigenetic regulator that relocates KDM4A on chromatin and modulates viral reactivation
Source: PLoS Pathog. 2021 Jun 10;17(6):e1009670. doi: 10.1371/journal.ppat.1009670 (PMC8219169; doi:10.1371/journal.ppat.1009670)
Supplement: S4 Table — (XLSX) [file ppat.1009670.s010.xlsx]

## Sheet: S4 Table
Transcript ID	Gene Symbol	ChIP-seq: distance of peak to TSS (bp)		RNA-seq: expression (RPKM)
		Ctrl	KIKAT	Ctrl	KIKAT
NM_003256	TIMP4	1332	1360	0.01	0.0428701
NM_001048225	DBNDD2	592	-1600	0.01	0.0738374
NM_001135054	SIGIRR	239	-1917	1.58524	3.91927
NM_004737	LARGE1	1531	-461	0.01	0.0218375
NM_198966	PTHLH	1315	-600	0.297852	0.679643
NM_001270471	SOCS2	677	-1022	0.01	0.226293
NM_001276464	NR5A2	1588	-31	0.01	0.032298
NM_033430	PDE5A	0	-1533	0.01	0.0230133
NM_001145109	NELL2	14	-1105	0.060544	0.139193
NM_014927	CNKSR2	606	-484	0.125237	0.359074
NM_001270508	TNFAIP3	590	326	0.0851667	0.226963
NM_153635	CPNE9	249	-813	0.01	0.0752012
NM_001297713	OLFML2B	583	694	0.419994	1.13229
NM_001321234	LYPD1	754	-295	0.0679197	0.160849
NM_001367996	NINJ2	547	559	0.0543037	0.176913
NM_198458	ZNF497	566	-289	0.01	0.140339
NM_001145065	CCSER1	454	271	0.124032	0.265769
NM_001323365	ST3GAL6	406	-418	0.01	0.533159
NM_014850	SRGAP3	1767	968	0.0384382	0.183453
NM_001347995	FAM189A2	322	-414	0.389278	0.79285
NM_001290039	ROBO2	-340	-1061	0.104648	0.232746
NM_001256601	TRIM46	127	-587	0.01	0.0460648
NM_001318775	SYT12	-405	-1090	0.01	0.0318406
NM_001098479	HLA-F	283	113	0.01	0.0398274
NM_001318475	ZFP1	230	-365	1.05684	2.73934
NM_001278546	NR6A1	255	43	0.310519	0.678831
NM_133265	AMOT	0	-558	0.01	0.0753178
NM_152732	RSPH9	222	252	0.0185209	0.0402255
NM_001363608	ZNF563	221	234	0.010393	0.119595
NM_145312	ZNF485	219	71	0.536791	1.07825
NM_001301371	OAZ3	209	0	0.01	0.480628
NM_014909	VASH1	205	288	0.0584718	0.14287
NM_001718	BMP6	197	155	0.0249131	0.0676361
NM_001145268	FAM185A	190	429	0.508206	1.12889
NM_001289147	FAM110A	188	30	0.01	0.652908
NM_152676	FBXO15	182	5	0.0188433	0.0818517
NM_001270380	XRRA1	170	148	0.516865	1.20556
NM_001009813	MEIS3	168	234	0.01	0.272095
NM_001198954	RNF103-CHMP3	158	60	0.0814497	0.359692
NM_001278661	ZNF254	155	437	1.01747	2.10354
NM_138356	SHF	150	169	0.01	0.0731264
NM_001321645	ZNF224	146	114	0.58389	1.49258
NM_003839	TNFRSF11A	131	184	0.01	0.0392193
NM_001242491	FAM156A	128	72	0.10127	0.330636
NM_001015053	HDAC5	124	76	0.0849297	0.460483
NM_001198633	RUNX1T1	121	222	0.0752553	0.204808
NM_080826	ISM1	115	122	0.0305084	0.0662615
NM_178526	SLC25A42	110	26	0.0276387	0.160205
NM_001316764	C2orf81	105	102	0.01	0.102335
NM_001349413	KLHL24	97	-138	0.0548741	0.268584
NM_020309	SLC17A7	-1244	-1692	0.0159836	0.0520721
NM_001202425	ZNF559-ZNF177	242	-202	0.01	0.0386709
NM_020654	SENP7	87	55	0.0180073	0.209378
NM_002189	IL15RA	687	251	0.585249	1.63603
NM_001164731	REEP1	618	182	0.01	0.044777
NM_004125	DNAJC25-GNG10	72	82	0.544117	1.3307
NM_001284245	SIPA1L1	72	271	0.115797	0.324517
NM_032536	NTNG2	62	0	0.0201823	0.0438339
NM_145047	OSCP1	62	56	0.169602	0.665942
NM_003511	HIST1H2AL	61	142	0.01	0.217817
NM_001089584	C5orf49	54	-25	0.0232424	0.10096
NM_001013619	HYKK	38	48	0.468542	1.20445
NM_001355227	CCDC30	147	-268	0.035502	0.103736
NR_147995	ZNF248	30	-183	0.166379	0.821724
NM_001287260	XKR9	20	0	0.457818	1.23645
NM_001317936	ZNF517	282	-126	0.01	0.159942
NM_001354269	ANK2	0	14	0.01	0.0701225
NM_001350649	C9orf147	0	0	0.0326764	0.106455
NM_001300969	CCDC181	0	-13	0.01	0.636756
NM_014600	EHD3	0	-54	0.117228	0.254608
NM_001346946	EXO5	0	0	0.615206	2.00448
NM_001034845	GALNTL6	0	0	0.0234448	0.0763794
NM_002155	HSPA6	0	0	0.0400473	0.0869786
NM_001367810	KSR1	0	44	0.0317129	0.0688807
NM_001354643	MME	0	0	0.893445	1.88155
NM_001146261	SYT14	0	0	0.01	0.0466259
NM_001199746	HOXD8	-37	-76	0.238506	1.02099
NM_001199324	ZNF615	46	-323	0.0108865	0.0728695
NM_001134476	LRRC8B	-80	-252	0.440996	1.14541
NM_032257	ZMYND12	-84	-304	0.0279809	0.0607717
NM_025248	SRCIN1	-86	-70	0.01	0.0217355
NM_001013635	CCDC184	91	-267	0.01	0.0218375
NM_001353010	SCAPER	-111	63	0.220299	0.757373
NM_001290030	ERICH2	-112	0	0.0784287	0.170339
NM_014881	DCLRE1A	-488	-841	2.15048	5.19172
NM_152309	PIK3AP1	-128	-103	0.01	0.0213278
NM_001282515	ZFP37	-128	144	0.184702	0.530695
NM_001306212	THBS4	-131	-93	0.01	0.0975935
NM_173472	FANCD2OS	-133	0	0.01	0.0504802
NM_001144925	MX1	-147	-171	0.01	0.0921888
NM_001320466	ZDHHC23	-158	-49	0.228057	0.607717
NM_001322211	RMDN2	0	-333	0.346463	0.738506
NR_148544	ZNF846	-169	-447	0.201925	0.517255
NM_001195220	ZNF783	-172	-345	2.25385	5.14688
NM_001145710	FAM228B	-179	-225	0.01	0.210079
NM_025267	PTGES3L-AARSD1	-299	-618	0.0156965	0.0910086
NM_001242802	ZNF790	-199	-182	0.111072	0.248648
NM_001033578	SGK3	-201	32	0.701652	1.62271
NM_003275	TMOD1	223	-91	0.0183235	0.0596954
NM_001290318	ZNF304	-205	-225	0.169023	1.24623
NM_013249	ZNF214	-211	-264	0.0158044	0.193145
NM_014079	KLF15	-222	-226	0.01	0.0201523
NM_001167674	CADM2	-224	-380	0.0225758	0.063395
NM_001331192	SVOPL	-224	-391	0.032646	0.108065
NM_031916	ROPN1L	90	-216	0.01	1.07163
NM_020817	CCDC191	-237	-297	0.49144	1.0034
NM_001319153	FNDC11	-237	-313	0.03097	0.100896
NM_001277335	RASA4B	-240	-262	0.01	0.151248
NM_032048	EMILIN2	-246	-122	0.0237898	0.0602807
NM_001317935	UVSSA	-825	-1127	1.07267	2.58053
NM_003548	HIST2H4A	-256	-532	0.238059	0.646299
NM_001034077	HIST2H4B	-256	-532	0.238059	0.646299
NM_030627	CPEB4	-261	-255	0.180208	0.424767
NM_198516	GALNT18	-262	-233	0.01	0.0409332
NM_000376	VDR	-264	-318	0.01	0.0765104
NM_013381	TRHDE	-272	-129	0.0169797	0.0460977
NM_018430	TSNAXIP1	-277	-402	0.01	0.101374
NM_001204144	HDAC9	-281	-263	0.859841	2.2214
NM_001282399	IL18R1	-288	-319	0.01	0.0559268
NM_002231	CD82	-292	-431	0.0790879	0.171774
NM_001317949	TTC23L	-294	-329	0.01	0.0377484
NM_001130173	MYB	-325	0	0.01216	0.0577259
NR_135073	DEPDC4	-315	-439	0.114757	0.25616
NM_001347864	KNDC1	-329	-277	0.0470754	0.0954268
NM_001289187	ZNF302	-329	-357	0.337493	0.676896
NM_001010982	AFMID	-337	-315	0.770376	3.37047
NM_001160308	SETDB2	-376	-484	0.249316	0.672955
NM_001329763	ZNF875	-398	-351	0.0725999	0.545807
NM_006981	NR4A3	-438	-223	0.0695095	0.304759
NM_001348512	CCDC85A	119	552	0.0966557	0.473529
NM_006584	CCT6B	-164	276	0.01	0.157652
NM_001167609	GLI1	-478	-469	0.0356368	0.0773997
NM_001310135	TTC6	-581	-727	0.0109976	0.0547789
NR_033343	PSCA	-614	-826	0.01	0.156353
NM_152911	PAOX	-851	-290	0.360213	0.726704
NM_001308210	TSHZ1	-132	432	0.314863	0.881342
NM_001177984	SCN8A	-698	-703	0.379607	0.788876
NM_000958	PTGER4	-857	-237	0.01	0.0745948
NM_001083537	FAM86B1	-876	-875	0.01	0.173445
NM_001144885	CITED1	-1115	-434	0.01	0.205901
NM_003517	HIST2H2AC	-573	133	0.215724	1.28846
NM_001242863	ENOX1	-48	696	0.157408	0.459687
NM_001145	ANG	-1162	-1129	0.1559	0.343402
NM_001018016	MUC1	-1588	-1328	0.112911	0.892142
NM_001199535	TGIF2-RAB5IF	-1243	0	0.01	0.151699
NM_001135911	PIK3IP1	1497	1471	0.524373	0.147064
NM_153693	HOXC6	1430	1390	0.171296	0.01
NM_152219	GJD3	1386	1441	0.069986	0.0253338
NM_001454	FOXJ1	1926	-297	0.0911361	0.0197939
NM_001166119	LEF1	136	-1865	1.60956	0.665788
NM_001284406	TMEM40	77	-1859	0.13409	0.0524804
NM_001099756	SYBU	-5	-1737	1.20608	0.0744686
NM_001354238	ST3GAL5	75	-1562	0.278557	0.0656882
NM_001271945	TFEB	1062	-525	0.117625	0.01
NM_199131	VAX1	885	695	0.047902	0.01
NM_152353	CLDND2	856	936	0.193575	0.0525533
NR_049769	C1QTNF1	-87	-1515	0.164442	0.01
NM_001346550	L3MBTL3	1249	58	0.85047	0.358045
NM_001321992	ZNF570	-786	-1953	0.373101	0.0460784
NM_001142806	SLC6A8	393	-755	0.969586	0.293415
NM_005450	NOG	225	-921	0.0498263	0.01
NM_001350116	RGS7	105	-1019	1.41052	0.613475
NM_001492	GDF1	617	351	0.0275754	0.01
NM_001261447	GPM6A	616	506	0.0523521	0.01
NM_013357	PURG	363	-586	0.0222666	0.01
NM_001206916	CACNB3	-181	-1077	2.04055	0.932309
NM_001010971	SAMD13	486	384	0.0558276	0.01
NM_001368008	POU6F1	-142	-852	0.23191	0.01
NM_001277206	P2RY6	161	-541	1.56786	0.498518
NM_153038	CCDC140	360	195	0.138716	0.0602554
NM_001318892	ZNF184	359	165	0.737135	0.364497
NM_206943	LTBP1	353	126	0.089022	0.0277852
NM_001123392.3	TBC1D3H	-777	-1443	0.257205	0.0192235
NM_001297669	RGL1	77	-581	0.0504601	0.01
NM_001317958	AK8	340	307	0.0447631	0.0131368
NM_001348255	SMIM10L2B	334	165	0.0501976	0.01
NM_001359228	SH2B2	333	306	0.080653	0.0345506
NM_001308019	EXPH5	327	340	0.0807196	0.0373544
NM_001099282	ZNF239	306	115	2.97797	0.518097
NM_005649	ZNF354A	295	0	0.657451	0.120726
NM_003660	PPFIA3	0	-609	0.58634	0.228171
NM_002600	PDE4B	280	126	0.0520107	0.0100032
NM_001089	ABCA3	277	72	0.0856752	0.0387663
NM_001007248	ZNF599	269	289	0.334295	0.165013
NM_001366400	RALGPS1	134	-457	0.164617	0.01
NM_001364104	CDH12	251	0	0.0853799	0.01
NM_001134405	RUNDC3B	250	16	0.113035	0.0248162
NM_001256484	EPHX2	245	75	1.03062	0.387829
NM_001256552	NEIL1	236	348	0.132701	0.01
NR_148417	GPR137C	235	0	0.237082	0.0184018
NM_001256063	CNTN1	213	36	0.132957	0.021285
NM_024028	PCYOX1L	193	49	0.140081	0.01
NM_001304820	TSACC	-1078	-1592	0.195639	0.01
NM_001365430	TCAF2	-421	-919	0.0666788	0.01
NM_152435	AMDHD1	0	-497	0.063525	0.022995
NM_001304334	ZNF773	149	403	1.46579	0.595403
NM_001300841	CIART	-444	-927	0.140703	0.01
NM_001039803	CDK20	122	0	0.0705667	0.01
NM_015187	SEL1L3	720	246	0.0333229	0.01
NM_001363770	LOC102723996	184	-289	0.522607	0.144048
NM_001350820	ICA1	229	-241	0.0462081	0.01
NM_052923	ZBED9	112	69	0.0676542	0.01
NM_001320952	ZNF232	663	198	0.727202	0.18872
NM_001105578	SYCE2	105	41	0.202082	0.01
NM_001142503	STARD8	103	25	0.258957	0.110839
NM_001125	ADPRH	102	270	0.0308157	0.01
NM_001105663	NUDT7	100	111	0.383971	0.01
NM_173554	CABCOCO1	97	48	0.0571067	0.01
NM_001358661	C17orf113	91	58	0.0834998	0.0226691
NR_046095	DACT1	-60	-502	0.337257	0.0137848
NM_001366178	ARHGAP33	88	0	0.637903	0.305821
NM_019073	SPATA6	82	141	0.531269	0.19468
NM_001202234	NR4A1	-232	-665	0.0505425	0.01
NM_013359	ZNF221	75	71	0.267334	0.133418
NM_001123066	MAPT	309	-120	0.128216	0.01
NM_001195736	PRXL2B	65	91	0.238314	0.0919972
NM_001098805	ANKRD20A4	17	-401	0.0586779	0.01
NM_001243506	ESRRG	34	-117	0.150241	0.0222835
NM_003243	TGFBR3	30	0	0.0991994	0.0110682
NM_000882	IL12A	28	0	0.359039	0.0984904
NM_001015887	IGSF11	16	288	0.073475	0.01
NM_014361	CNTN5	0	0	0.0484554	0.01
NM_001012957	DISC1	0	-134	1.11565	0.551859
NM_001164257	PRR29	0	-89	0.105365	0.01
NM_001321343	TMEM182	-118	-494	0.113783	0.0253374
NM_001080480	MBOAT1	79	-292	0.112661	0.01
NM_001330106	LRFN5	-53	-29	0.144096	0.0467622
NM_001077349	ZNF682	-66	-43	0.23119	0.0394548
NM_031219	HDHD3	-321	-684	5.1945	2.12647
NM_178523	ZNF616	-96	-80	0.95292	0.393831
NM_001322124	PUS10	-98	-365	0.0983962	0.0443348
NM_001013622	FAM53A	-99	0	0.316264	0.0693721
NM_004267	CHST2	-133	-92	0.136558	0.024716
NM_001024596	ZNF772	-133	104	0.476867	0.197279
NM_001079536	ART5	-138	-179	0.226428	0.01
NM_001319982	FAM90A1	-143	-128	0.409817	0.01
NM_001161625	NXNL2	621	283	0.178897	0.0839271
NM_001127366	PAX3	390	57	1.11297	0.449381
NM_001042552	TATDN3	-204	-69	1.76409	0.840919
NM_001100917	TSPAN19	-210	-111	0.138906	0.0502818
NM_001204871	URGCP-MRPS24	256	-52	0.357647	0.0759113
NM_015482	SLC22A23	169	-133	0.0583727	0.01
NM_001083335	ZNF112	-259	-253	0.750756	0.225064
NM_001166579	AANAT	-267	-441	0.0918823	0.01
NM_001163678	SHOX2	-291	-330	2.04886	0.929745
NM_001007094	ZNF37A	-298	-330	0.739534	0.284354
NM_032603	LOXL3	-305	-363	0.140722	0.0134106
NM_001321424	ZNF808	-313	-258	0.145382	0.0518667
NM_175055	HIST3H2BB	-314	-560	0.104282	0.01
NM_001367857	SATL1	-965	-631	0.0501087	0.01
NM_001130446	CC2D2B	-330	-155	0.0400813	0.01
NM_003239	TGFB3	-332	-355	0.172195	0.0307261
NM_001320666	ZFP30	-347	12	0.120543	0.0301589
NM_001256303	DTNB	-360	-173	2.21059	0.828392
NM_001367516	CAMK2G	-378	-385	4.14504	1.92777
NM_001320302	FAM78B	-403	-320	0.0421796	0.0107528
NM_001316967	GLT8D2	-407	-436	0.169089	0.01
NM_017950	CCDC40	-182	224	0.0396878	0.01
NM_001347716	CHRM3	-443	-479	0.103235	0.0147655
NM_024074	TMEM38A	-593	-165	0.286648	0.116732
NM_004041	ARRB1	-640	-211	0.267913	0.0140344
NM_001367765	CCDC136	-451	-675	0.190573	0.0929067
NM_001329856	ZNF467	1009	1443	0.169271	0.0306508
NM_001350903	RHOBTB1	-497	-675	2.09904	0.673779
NM_207391	RGS9BP	-508	-471	0.0814368	0.0353745
NM_001363580	C10orf95	559	1023	0.160434	0.01
NM_001318810	SLITRK3	-528	-368	0.297653	0.0416282
NM_032838	ZNF566	-553	-665	0.399446	0.106391
NM_033142	CGB7	-573	-749	0.374942	0.116334
NM_001160226	CNR1	-596	-651	0.0345269	0.01
NM_001005464.1	HIST2H3A	-608	-509	0.0464849	0.01
NM_021059.1	HIST2H3C	-608	-509	0.0464849	0.01
NM_001234	CAV3	-667	-495	0.136681	0.0371072
NM_152486	SAMD11	-1468	-911	0.51615	0.220202
NM_001317992	C2orf15	-691	-539	0.215111	0.01
NM_000684	ADRB1	-762	-584	0.247042	0.0894251
NM_001008701	ADGRL1	-787	-814	0.173889	0.0766867
NM_001029998	SLC10A7	-847	-738	0.733968	0.187417
NM_002655	PLAG1	-898	-916	0.0972864	0.0248934
NM_201286	USP51	-616	143	0.0321161	0.0116255
NM_001356370	LYNX1	-1077	-1178	0.245165	0.0997148
NM_001130915	MAMSTR	-1114	-1208	0.0845896	0.022965
NM_020445	ACTR3B	-557	290	3.05461	1.23122
NM_018664	BATF3	-521	514	0.112765	0.01
NM_020971	SPTBN4	-1438	-1291	0.0211608	0.01
NM_001351027	ACTR3C	-1605	-1608	2.71549	0.848235
NM_001346143	FLRT2	-1362	146	1.05334	0.444835
NM_001287250	NPIPB9	-1850	-1719	0.0636342	0.01
