# Supplementary material for: Long non-coding RNA KIKAT/LINC01061 as a novel epigenetic regulator that relocates KDM4A on chromatin and modulates viral reactivation
Source: PLoS Pathog. 2021 Jun 10;17(6):e1009670. doi: 10.1371/journal.ppat.1009670 (PMC8219169; doi:10.1371/journal.ppat.1009670)
Supplement: S5 Table — (XLSX) [file ppat.1009670.s011.xlsx]

## Sheet: S5 Table
	Primer	Sequence
RT-qPCR	LINC00313_F	CCTGGATTGCATAAAGGCTC
	LINC00313_R	GGATCTGCAGAAACACTCTC
	LINC00640_F	GTCCTTACTCCCAGTCTTTCC
	LINC00640_R	AGCAAGACCCACGTTCTC
	LINC01061_F	TATGAAGACTGGTGTGGGAAGG
	LINC01061_R	GAGGTAGGAGCATAATGTAGAATCAG
	LINC00324_F	CTCGTTAGTATAGTGGTTGGT
	LINC00324_R	ATCTTGGTTTCCTCGTCTG
	LINC00482_F	ACCAAGACCAAGGCAGCA
	LINC00482_R	GGCTCAAGTGATCCACCAG
	LINC01341_F	ACGTACAGGTGAGGTCAG
	LINC01341_R	GCAGCATTTGGTAAACTTTCC
	LOC100132077_F	ACAAGCACCGAGACTCCT
	LOC100132077_R	ATAAAGACCAGTTGCCTCCA
	STK4-AS1_F	CCACTACCATCAGATATGCCA
	STK4-AS1_R	TCCTTAGCTGTGTAAACCGT
	LOC100240735_F	AAGTTTGAAGGAAGGAGGA
	LOC100240735_R	CGAGCAGGAGTAGATAGG
	LOC100506368_F	CAAGATTACACAGTCATAGCCGT
	LOC100506368_R	TCCTCATTCTTTCACTTGCCA
	LOC100289361_F	ATACTTCACCCTCTTATCCCA
	LOC100289361_R	CAACCCTATCTCAACATTCACC
	RHPN1-AS1_F	TTCCAGAACCTCCGTCCA
	RHPN1-AS1_R	CCAGTTCTCCAAGCAGGT
	LOC100270804_F	TCGTAGGCTTGAAAGGTAGG
	LOC100270804_R	CGAGTTGAACACTTAGGAACAG
	LINC00312_F	GTTCTTTCCTGAATGTTCATGACC
	AMOT_F	GGACACAACAGTCATCAGTCAC
	AMOT_R	GGTCTTAATCCTGCCCTCCA
	K8_F	GGTCTGTGAAACGGTCATTGA
	K8_R	TCTATGTAGTCGCCTCTTGGA
	Orf45_F	GCTTTGCGGCTTAAGTTTGG
	Orf45_R	CGCCTCCTCTGGTAGCGA
	Orf57_F	ACGAATCGAGGGACGACG
	Orf57_R	CGGGTTCGGACAATTGCT
	K8.1_F	AAAGCGTCCAGGCCACCACAGA
	K8.1_R	GGCAGAAAATGGCACACGGTTAC
	MYB_F	GGCATAACCACTTGAATCCA
	MYB_R	ATAGCATTATCAGTTCGTCCAG
	ZNF311_F	CTCTATTACCTGCTCCATATCCTG
	ZNF311_R	GCCATAGTTTCTTGGGCCTG
	PALM_F	CCAGGTTGGAGAAGGAAATTGAG
	PALM_R	GAGACTCGCTTGTCTTTGGG
	CITED1_F	GGCTTCTCAGAGCACAACAG
	CITED1_R	GAGCCTATTGGAGATCCCGA
	COL4A6_F	CAGCATTATCAGGTGTCCCA
	COL4A6_R	AACCCTGACTCTTTGTTGTG
	CYP2D6_F	CCTGCTCATGATCCTACATCC
	CYP2D6_R	TGAGTGTCGTTCCCTTAGGG
	MEIOB_F	CAACTCCTAGCAACTGTAAACTG
	MEIOB_R	AAGCACGTTAATAATCCTCCC
	RASA4B_F	ATCGTGAAGAAGTCATGCTACC
	RASA4B_R	TCAATCACCACTTTGCCCAG
	RAB40A_F	CAGGAGAAAGTGTGACGTGG
	RAB40A_R	CCACAGTCAGTTGATGGGTC
	SIRT4_F	AGAGAATGAAGATGAGCTTTGCG
	SIRT4_R	CTTGGAAAGGGTGATGAAGCG
KSHV virion detection	Orf73_F	CGAATACCGCTATGTACTCAGA
	Orf73_R	CGCCTCATACGAACTCCAG
ChIP-qPCR	AMOT-Up-F	TTTAAGCAGGCTTTGGTGGA
	AMOT-Up-R	GGAAGTTTCAAACAATTGAACCGC
	AMOT-TSS-F	CCCTCACTCCTCACTTCCAG
	AMOT-TSS-R	GGGTCTACCAGTTTAGGCAG
	MYB_Up_F	AAATCCAATCTTCTGTGCGG
	MYB_Up_R	TCCAGCTCCCACTCACTGTC
	MYB_TSS_F	CCAAAGCTCTTTGTTTGATGG
	MYB_TSS_R	TCTCAGGAGAAAGAGGAGG
	K6_F	GGTAAAACGTGGCAAGCAGT
	K6_R	ACCCCAAATAGCCTTTACGG
	PAN_F	CCGAGTTCCTTATATGCTTACC
	PAN_R	TCTTAGAAACCCTCACACCT
	K8_F	CGGCACACTGTACCAGCTGC
	K8_R	TTCCTCAATGACAGCTTCAT
	Orf52_F	GCGTTAATCAAGGCCCAGAC
	Orf52_R	TGGCCCTGGCTTTATTTGTG
