# Supplementary material for: Long non-coding RNA KIKAT/LINC01061 as a novel epigenetic regulator that relocates KDM4A on chromatin and modulates viral reactivation
Source: PLoS Pathog. 2021 Jun 10;17(6):e1009670. doi: 10.1371/journal.ppat.1009670 (PMC8219169; doi:10.1371/journal.ppat.1009670)
Supplement: S6 Table — (XLSX) [file ppat.1009670.s012.xlsx]

## Sheet: Fig 1D
											Expression	STED
		Cq		Cq		ΔCt	ΔΔCt	RQ (2-△△ct)	ΔCt	ΔΔCt	RQ (2-△△ct)	STED
		LINC00313	Mean	GAPDH	Mean
	0 hr	35.15	35.53	16.91	16.875	18.655	0	1	18.24	0	1	0.309339
		35.91		16.84					19.07	0.83	0.562529
	24 hr	33.08	32.97	17.1	17.09	15.88	-2.775	6.84476	15.98	-2.26	4.78991	0.503639
		32.86		17.08					15.78	-2.46	5.50217
		LINC00640		GAPDH
	0 hr	32.2	32.135	16.91	16.875	15.26	-3.395	10.5195	15.29	-2.95	7.72749	0.23204
		32.07		16.84					15.23	-3.01	8.05564
	24 hr	27.35	27.32	17.1	17.09	10.23	-8.425	343.699	10.25	-7.99	254.232	5.05399
		27.29		17.08					10.21	-8.03	261.379
		LINC01061		GAPDH
	0 hr	29.1	29.12	16.91	16.875	12.245	-6.41	85.0359	12.19	-6.05	66.257	3.4394
		29.14		16.84					12.3	-5.94	61.3929
	24 hr	26.95	26.975	17.1	17.09	9.885	-8.77	436.549	9.85	-8.39	335.461	11.2346
		27		17.08					9.92	-8.32	319.573
		LINC00324		GAPDH
	0 hr	29.79	29.635	16.91	16.875	12.76	-5.895	59.5075	12.88	-5.36	41.0696	5.25614
		29.48		16.84					12.64	-5.6	48.5029
	24 hr	28.16	28.175	17.1	17.09	11.085	-7.57	190.019	11.06	-7.18	145.009	3.49278
		28.19		17.08					11.11	-7.13	140.07
		LINC00482		GAPDH
	0 hr	32.19	32.15	16.91	16.875	15.275	-3.38	10.4107	15.28	-2.96	7.78124	0.0382706
		32.11		16.84					15.27	-2.97	7.83536
	24 hr	30.26	30.265	17.1	17.09	13.175	-5.48	44.6318	13.16	-5.08	33.8246	0.492217
		30.27		17.08					13.19	-5.05	33.1285
		LINC01341		GAPDH
	0 hr	33.11	32.935	16.91	16.875	16.06	-2.595	6.04189	16.2	-2.04	4.11246	0.622867
		32.76		16.84					15.92	-2.32	4.99332
	24 hr	30.26	30.3	17.1	17.09	13.21	-5.445	43.5621	13.16	-5.08	33.8246	1.60169
		30.34		17.08					13.26	-4.98	31.5594
		LOC100132077	Mean	GAPDH	Mean
	0 hr	30.39	30.335	16.57	16.4	13.935	-4.72	26.3549	13.82	-4.42	21.4068	2.23065
		30.28		16.23					14.05	-4.19	18.2522
	24 hr	31.02	31	17.51	17.225	13.775	-4.88	29.446	13.51	-4.73	26.5382	5.76932
		30.98		16.94					14.04	-4.2	18.3792
		STK4-AS1		GAPDH
	0 hr	40	40	16.57	16.4	23.6	4.945	0.0324643	23.43	5.19	0.0273939	0.00406699
		40		16.23					23.77	5.53	0.0216423
	24 hr	34.58	35.285	17.51	17.225	18.06	-0.595	1.51047	17.07	-1.17	2.25012	1.18775
		35.99		16.94					19.05	0.81	0.570382
		LOC100240735		GAPDH
	0 hr	35.36	35.08	16.57	16.4	18.68	0.025	0.982821	18.79	0.55	0.68302	0.0795611
		34.8		16.23					18.57	0.33	0.795536
	24 hr	36.24	35.235	17.51	17.225	18.01	-0.645	1.56374	18.73	0.49	0.712025	0.862562
		34.23		16.94					17.29	-0.95	1.93187
		LOC100506368		GAPDH
	0 hr	35.97	36.225	16.57	16.4	19.825	1.17	0.444421	19.4	1.16	0.447513	0.140884
		36.48		16.23					20.25	2.01	0.248273
	24 hr	35.78	35.96	17.51	17.225	18.735	0.08	0.946058	18.27	0.03	0.97942	0.329062
		36.14		16.94					19.2	0.96	0.514057
		LOC100289361		GAPDH
	0 hr	31.34	31.325	16.57	16.4	14.925	-3.73	13.2691	14.77	-3.47	11.0809	1.51503
		31.31		16.23					15.08	-3.16	8.9383
	24 hr	31.79	31.79	17.51	17.225	14.565	-4.09	17.0299	14.28	-2.46	5.50217	0
		31.79		16.94					14.85	-2.46	5.50217
		RHPN1-AS1		GAPDH
	0 hr	32.87	32.865	16.57	16.4	16.465	-2.19	4.56305	16.3	-1.94	3.83706	0.554752
		32.86		16.23					16.63	-1.61	3.05252
	24 hr	35.3	34.9	17.51	17.225	17.675	-0.98	1.97247	17.79	-2.46	5.50217	0
		34.5		16.94					17.56	-2.46	5.50217
		LOC100270804		GAPDH
	0 hr	36.6	36.375	16.57	16.4	19.975	1.32	0.400535	20.03	1.79	0.289172	0.0162002
		36.15		16.23					19.92	1.68	0.312083
	24 hr	36.84	36.95	17.51	17.225	19.725	1.07	0.476319	19.33	-2.46	5.50217	0
		37.06		16.94					20.12	-2.46	5.50217
		LINC00312		GAPDH
	0 hr	30.29	30.36	16.57	16.4	13.96	-4.695	25.9022	13.72	-4.52	22.9433	4.59157
		30.43		16.23					14.2	-4.04	16.4498
	24 hr	31.1	31.095	17.51	17.225	13.87	-4.785	27.5695	13.59	-2.46	5.50217	0
		31.09		16.94					14.15	-2.46	5.50217

## Sheet: Fig 1E
	Target	Sample	Expression	Expression SEM	Mean Cq	Cq SEM
	LINC00313	A_Vec	1	0.01443	37.25	0
	LINC00640	A_Vec	1	0.03187	32.52	0.04437
	LINC01061	A_Vec	1	0.01693	26.18	0.0195
	LINC00324	A_Vec	1	0.04299	26.09	0.06025
	LINC00482	A_Vec	1	0.01243	29.95	0.01331
	LINC01341	A_Vec	1	0.01943	30.68	0.02386
	GAPDH	A_Vec	N/A	N/A	18.19	0.01472
	LINC00313	B_Rta	N/A	N/A	N/A	N/A
	LINC00640	B_Rta	0.15583	0.01139	35.06	0.01601
	LINC01061	B_Rta	1.38166	0.14723	25.57	0.11299
	LINC00324	B_Rta	1.28047	0.12665	25.59	0.09745
	LINC00482	B_Rta	0.90044	0.07042	29.96	0.04316
	LINC01341	B_Rta	0.73533	0.06172	30.98	0.08612
	GAPDH	B_Rta	N/A	N/A	18.05	0.08512

## Sheet: Fig 1F
	Target	Sample	Expression	Expression SEM	Cq	Cq SEM
	LINC00313	01_Ctrl			N/A	N/A
	LINC00313	04_72h			N/A	N/A
	LINC00640	01_Ctrl	1	0.00303	35.65	0
	LINC00640	04_72h	3.84619	0.37596	34.36	0.14061
	LINC00324	01_Ctrl	1	0.01408	29.07	0.02015
	LINC00324	04_72h	1.82913	0.07816	28.85	0.0607
	LINC00482	01_Ctrl	1	0.01752	28.96	0.02509
	LINC00482	04_72h	1.49964	0.01219	29.03	0.00465
	LINC01341	03_48h	1.0118	0.05361	26.58	0.0387
	LINC01341	04_72h	0.97196	0.0261	26.87	0.03721
	GAPDH	01_Ctrl			18.92	0.00309
	GAPDH	04_72h			19.58	0.01076
	Target	Sample	Expression	Expression SEM	Cq	Cq SEM
	GAPDH	01_Ctrl			19.02	0.00451
	GAPDH	04_72h			20.15	0.00883
	LINC01061	01_Ctrl	1	0.05459	26.25	0.07867
	LINC01061	04_72h	2.70583	0.07849	25.94	0.04091

## Sheet: Fig 2C
	Sample	Cq	Sample	Cq
	01_Ctrl_inp	36.99	04_LINC_inp	35.84		LINC00313	avg	stdev	dCT	stdev dCT	% of inp	STED
	01_Ctrl_inp	35.29	04_LINC_inp	35.91		inp	36.14	1.20208	0	1.7	1	1.17835
	01_Ctrl_inp		04_LINC_inp			IgG	40	0	-3.86	1.20208	0.0688691	0.057383
	02_Ctrl_IgG	40	05_LINC_IgG	40		KDM4A	40	0	-3.86	1.20208	0.0688691	0.057383
	02_Ctrl_IgG	40	05_LINC_IgG	40
	02_Ctrl_IgG		05_LINC_IgG			LINC00640	avg	stdev	dCT	stdev dCT	% of inp	STED
	03_Ctrl_KDM4A	40	06_LINC_KDM4A	40		inp	35.875	0.0494975	0	0.07	1	0.0485203
	03_Ctrl_KDM4A	40	06_LINC_KDM4A	40		IgG	40	0	-4.125	0.0494975	0.0573128	0.00196635
	03_Ctrl_KDM4A		06_LINC_KDM4A			KDM4A	40	0	-4.125	0.0494975	0.0573128	0.00196635
	Sample	Cq	Sample	Cq
	01_Ctrl_inp	38.7	04_LINC_inp	35.67		LINC01061	avg	stdev	dCT	stdev dCT	% of inp	STED
	01_Ctrl_inp	38.81	04_LINC_inp	34.16		inp	38.755	0.0777817	0	0.11	1	0.0762462
	01_Ctrl_inp		04_LINC_inp			IgG	38.81	1.04652	-0.055	1.0494	0.962594	0.700183
	02_Ctrl_IgG	39.55	05_LINC_IgG	40		KDM4A	36.145	0.0777817	2.61	0.11	6.10504	0.465486
	02_Ctrl_IgG	38.07	05_LINC_IgG	40
	02_Ctrl_IgG		05_LINC_IgG			LINC00324	avg	stdev	dCT	stdev dCT	% of inp	STED
	03_Ctrl_KDM4A	36.09	06_LINC_KDM4A	40		inp	34.915	1.06773	0	1.51	1	1.04665
	03_Ctrl_KDM4A	36.2	06_LINC_KDM4A	40		IgG	40	0	-5.085	1.06773	0.029462	0.0218047
	03_Ctrl_KDM4A		06_LINC_KDM4A			KDM4A	40	0	-5.085	1.06773	0.029462	0.0218047
	Sample		Sample	Cq
	01_Ctrl_inp	40	04_LINC_inp	40		LINC00482	avg	stdev	dCT	stdev dCT	% of inp	STED
	01_Ctrl_inp	39.35	04_LINC_inp	40		inp	39.675	0.459619	0	0.65	1	0.450546
	01_Ctrl_inp		04_LINC_inp			IgG	40	0	-0.325	0.459619	0.798298	0.254325
	02_Ctrl_IgG	40	05_LINC_IgG	40		KDM4A	39.49	0.721249	0.185	0.855249	1.13682	0.67392
	02_Ctrl_IgG	40	05_LINC_IgG	40
	02_Ctrl_IgG		05_LINC_IgG			LINC01341	avg	stdev	dCT	stdev dCT	% of inp	STED
	03_Ctrl_KDM4A	40	06_LINC_KDM4A	40		inp	40	0	0	0	1	0
	03_Ctrl_KDM4A	38.98	06_LINC_KDM4A	40		IgG	40	0	0	0	1	0
	03_Ctrl_KDM4A		06_LINC_KDM4A			KDM4A	40	0	0	0	1	0
	Sample	Cq
	01_Ctrl_inp	24.31				GAPDH	avg	stdev	dCT	stdev dCT	% of inp	STED
	01_Ctrl_inp	24.28				inp	24.295	0.0212132	0	0.03	1	0.0207944
	01_Ctrl_inp					IgG	32.8	0.135277	-8.505	0.136931	0.00275258	0.000261256
	02_Ctrl_IgG	32.94				KDM4A	30.785	0.00707107	-6.49	0.0223607	0.0111254	0.000172435
	02_Ctrl_IgG	32.79
	02_Ctrl_IgG	32.67
	03_Ctrl_KDM4A	30.79
	03_Ctrl_KDM4A	30.78
	03_Ctrl_KDM4A

## Sheet: Fig 2F
	Sample	Cq	Sample	Cq
	01_Ctrl_inp	N/A	04_LINC_inp	34.98		LINC00313	avg	stdev	dCT	stdev dCT	% of inp	STED
	01_Ctrl_inp	N/A	04_LINC_inp	35.46		inp	#DIV/0!	#DIV/0!	#DIV/0!	#DIV/0!	#DIV/0!	#DIV/0!
	01_Ctrl_inp	N/A	04_LINC_inp			IgG	#DIV/0!	#DIV/0!	#DIV/0!	#DIV/0!	#DIV/0!	#DIV/0!
	02_Ctrl_IgG	N/A	05_LINC_IgG	40		KDM4A	#DIV/0!	#DIV/0!	#DIV/0!	#DIV/0!	#DIV/0!	#DIV/0!
	02_Ctrl_IgG	N/A	05_LINC_IgG	35.73
	02_Ctrl_IgG	N/A	05_LINC_IgG	40		LINC00640	avg	stdev	dCT	stdev dCT	% of inp	STED
	03_Ctrl_KDM4A	N/A	06_LINC_KDM4A	40		inp	35.22	0.339411	0	0.48	1	0.332711
	03_Ctrl_KDM4A	N/A	06_LINC_KDM4A	40		IgG	38.5767	2.46529	-3.35667	2.48854	0.0976209	0.168389
	03_Ctrl_KDM4A	N/A	06_LINC_KDM4A			KDM4A	40	0	-4.78	0.339411	0.0363979	0.00856305
	Sample	Cq	Sample	Cq
	01_Ctrl_inp	33.02	04_LINC_inp	29.04		LINC01061	avg	stdev	dCT	stdev dCT	% of inp	STED
	01_Ctrl_inp	32.65	04_LINC_inp	29.21		inp	32.835	0.26163	0	0.37	1	0.256464
	01_Ctrl_inp		04_LINC_inp	29.12		IgG	35.575	0.0353553	-2.74	0.264008	0.149685	0.0273917
	02_Ctrl_IgG	35.6	05_LINC_IgG	35.5		KDM4A	33.14	0.0424264	-0.305	0.265047	0.809442	0.148708
	02_Ctrl_IgG	35.55	05_LINC_IgG	37.44
	02_Ctrl_IgG		05_LINC_IgG			LINC00324	avg	stdev	dCT	stdev dCT	% of inp	STED
	03_Ctrl_KDM4A	33.17	06_LINC_KDM4A	35.11		inp	29.1233	0.085049	0	0.120277	1	0.08337
	03_Ctrl_KDM4A	33.11	06_LINC_KDM4A	34.88		IgG	36.47	1.37179	-7.34667	1.37442	0.00614374	0.005853
	03_Ctrl_KDM4A		06_LINC_KDM4A	34.49		KDM4A	34.8267	0.313422	-5.70333	0.324756	0.0191922	0.00432025
	Sample	Cq	Sample	Cq
	01_Ctrl_inp	30.17	04_LINC_inp	27.53		LINC00482	avg	stdev	dCT	stdev dCT	% of inp	STED
	01_Ctrl_inp	29.88	04_LINC_inp	27.58		inp	30.0767	0.170392	0	0.24097	1	0.167028
	01_Ctrl_inp	30.18	04_LINC_inp			IgG	35.13	0.127279	-5.05333	0.212681	0.0301158	0.00443966
	02_Ctrl_IgG	35.04	05_LINC_IgG	35.32		KDM4A	39.905	0.13435	-9.82833	0.216987	0.00109996	0.000165438
	02_Ctrl_IgG	35.22	05_LINC_IgG	36.13
	02_Ctrl_IgG		05_LINC_IgG	34.93		LINC01341	avg	stdev	dCT	stdev dCT	% of inp	STED
	03_Ctrl_KDM4A	40	06_LINC_KDM4A	32.43		inp	27.555	0.0353553	0	0.05	1	0.0346574
	03_Ctrl_KDM4A	39.81	06_LINC_KDM4A	32.35		IgG	35.46	0.612127	-7.905	0.613148	0.00417213	0.00177316
	03_Ctrl_KDM4A		06_LINC_KDM4A			KDM4A	32.39	0.0565685	-4.835	0.0667083	0.0350364	0.00162004
	Sample	Cq
	01_Ctrl_inp	20.1				GAPDH	avg	stdev	dCT	stdev dCT	% of inp	STED
	01_Ctrl_inp	19.81				inp	19.955	0.205061	0	0.29	1	0.201013
	01_Ctrl_inp					IgG	31.205	0.176777	-11.25	0.27074	0.000410594	7.70531e-05
	02_Ctrl_IgG	31.33				KDM4A	30.645	0.883883	-10.69	0.907359	0.000605326	0.00038071
	02_Ctrl_IgG	31.08
	02_Ctrl_IgG
	03_Ctrl_KDM4A	30.02
	03_Ctrl_KDM4A	31.27
	03_Ctrl_KDM4A

## Sheet: Fig 3A
Target	Sample	Expression	Expression SEM	Cq	Cq SEM
GAPDH	01_WT_mock			18.57	0.04712
GAPDH	02_WT_LINC01061			18.53	0.0208
LINC01061	01_WT_mock	1	0.03538	29.48	0.01963
LINC01061	02_WT_LINC01061	36.2591	0.81596	24.26	0.02493

## Sheet: Fig 3B
Target	Sample	Expression	Expression SEM	Cq	Cq SEM
GAPDH	02_SLK_VC			17.76	0.13485
GAPDH	03_SLK_LINC			17.75	0.01739
LINC01061	02_SLK_VC	1	0.11746	27.95	0.10261
LINC01061	03_SLK_LINC	82.3154	3.8299	21.57	0.06483

## Sheet: Fig 3E
Target	Sample	Expression	Exp SEM	Cq	Cq SEM
01_ZNF311	01_pLenti6	1	0.15207	35.3	0.20949
01_ZNF311	02_LINC01061	1.09611	0.05067	35.22	0.0659
06_MEIOB	01_pLenti6	1	0.06965	33.08	0.07648
06_MEIOB	02_LINC01061	1.83501	0.01858	32.27	0.01047
GAPDH	01_pLenti6			18.1	0.05321
GAPDH	02_LINC01061			18.16	0.00832
Target	Sample	Expression	Exp SEM	Cq	Cq SEM
02_PALM	01_pLenti6	1	0.1089	39	0
02_PALM	02_LINC01061	N/A	N/A	N/A	N/A
03_CITED1	01_pLenti6	1	0.07735	35.26	0.01062
03_CITED1	02_LINC01061	1.99837	0.09418	34.67	0.04138
07_RASA4B	01_pLenti6	1	0.17984	34.74	0.23447
07_RASA4B	02_LINC01061	2.80296	0.20711	33.66	0.09194
GAPDH	01_pLenti6			17.6	0.11109
GAPDH	02_LINC01061			18.01	0.05395
Target	Sample	Expression	Exp SEM	Cq	Cq SEM
04_COL4A6	01_pLenti6	1	0.02755	29.39	0.02172
04_COL4A6	02_LINC01061	1.31308	0.08204	28.83	0.08887
GAPDH	01_pLenti6			15.55	0.03329
GAPDH	02_LINC01061			15.39	0.01501
Target	Sample	Expression	Exp SEM	Cq	Cq SEM
05_CYP2D6	01_pLenti6	1	0.17463	34.03	0.25171
05_CYP2D6	02_LINC01061	2.58551	0.15077	32.67	0.06826
GAPDH	01_pLenti6			16.95	0.01051
GAPDH	02_LINC01061			16.96	0.04918

## Sheet: Fig 5B_KDM4A
TSS-500bp	Sample	Cq	Sample	Cq
	01_Ctrl_inp	31.45	04_LINC_inp	31.14		Ctrl	avg	stdev	dCT	stdev dCT	% of inp	STED
	01_Ctrl_inp	31.57	04_LINC_inp	31.11		inp	31.4433	0.130128	0	0.184029	1	0.127559
	01_Ctrl_inp	31.31	04_LINC_inp			IgG	39.27	1.2644	-7.82667	1.27108	0.00440493	0.00388093
	02_Ctrl_IgG	37.81	05_LINC_IgG	36.3		KDM4A	39.0533	0.987235	-7.61	0.995774	0.00511872	0.00353304
	02_Ctrl_IgG	40	05_LINC_IgG	40
	02_Ctrl_IgG	40	05_LINC_IgG			LINC01061	avg	stdev	dCT	stdev dCT	% of inp	STED
	03_Ctrl_KDM4A	39.13	06_LINC_KDM4A			inp	31.125	0.0212132	0	0.03	1	0.0207944
	03_Ctrl_KDM4A	38.03	06_LINC_KDM4A	35.54		IgG	38.15	2.6163	-7.025	2.61638	0.00767829	0.0139249
	03_Ctrl_KDM4A	40	06_LINC_KDM4A	36.29		KDM4A	35.915	0.53033	-4.79	0.530754	0.0361465	0.013298
TSS	Sample	Cq	Sample	Cq
	01_Ctrl_inp	26.36	04_LINC_inp	25.93		Ctrl	avg	stdev	dCT	stdev dCT	% of inp	STED
	01_Ctrl_inp	26.46	04_LINC_inp	25.58		inp	26.41	0.0707107	0	0.1	1	0.0693147
	01_Ctrl_inp		04_LINC_inp	25.81		IgG	34.41	0.0141421	-8	0.072111	0.00390625	0.000195248
	02_Ctrl_IgG	34.4	05_LINC_IgG			KDM4A	29.58	0.509117	-3.17	0.514004	0.111105	0.0395846
	02_Ctrl_IgG	34.42	05_LINC_IgG	31.61
	02_Ctrl_IgG		05_LINC_IgG	30.21		LINC01061	avg	stdev	dCT	stdev dCT	% of inp	STED
	03_Ctrl_KDM4A	29.94	06_LINC_KDM4A	31.78		inp	25.7733	0.177858	0	0.251529	1	0.174346
	03_Ctrl_KDM4A	29.22	06_LINC_KDM4A	31.59		IgG	30.91	0.989949	-5.13667	1.0058	0.0284256	0.0198174
	03_Ctrl_KDM4A		06_LINC_KDM4A			KDM4A	31.685	0.13435	-5.91167	0.222898	0.0166116	0.0025665

## Sheet: Fig 5B_H3K4me3
TSS-500bp	Sample	Cq	Sample	Cq
	01_Ctrl_inp	33.69	04_LINC_inp	33.86		Ctrl	avg	stdev	dCT	stdev dCT	% of inp	STED
	01_Ctrl_inp	33.65	04_LINC_inp	33.84		inp	33.67	0.0282843	0	0.04	1	0.0277259
	01_Ctrl_inp		04_LINC_inp			IgG	50	0	-16.33	0.0282843	1.21389e-05	2.37986e-07
	02_Ctrl_IgG	50	05_LINC_IgG	50		KDM4A	30.69	0.0141421	2.98	0.0316228	7.88986	0.17294
	02_Ctrl_IgG	50	05_LINC_IgG	50
	02_Ctrl_IgG		05_LINC_IgG			LINC01061	avg	stdev	dCT	stdev dCT	% of inp	STED
	03_Ctrl_H3K4me3	30.7	06_LINC_H3K4me3	30.08		inp	33.85	0.0141421	0	0.02	1	0.0138629
	03_Ctrl_H3K4me3	30.68	06_LINC_H3K4me3	30.01		IgG	50	0	-16.15	0.0141421	1.3752e-05	1.34805e-07
	03_Ctrl_H3K4me3		06_LINC_H3K4me3			KDM4A	30.045	0.0494975	3.805	0.0514782	13.9772	0.498732
TSS	Sample	Cq	Sample	Cq
	01_Ctrl_inp	27.12	04_LINC_inp	26.76		Ctrl	avg	stdev	dCT	stdev dCT	% of inp	STED
	01_Ctrl_inp	27.09	04_LINC_inp	26.88		inp	27.105	0.0212132	0	0.03	1	0.0207944
	01_Ctrl_inp		04_LINC_inp	27.01		IgG	43.37	7.94059	-16.265	7.94061	1.26983e-05	6.98919e-05
	02_Ctrl_IgG	45.54	05_LINC_IgG	48.45		KDM4A	27.7367	0.0971253	-0.631667	0.099415	0.64543	0.0444761
	02_Ctrl_IgG	34.57	05_LINC_IgG	34.43
	02_Ctrl_IgG	50	05_LINC_IgG			LINC01061	avg	stdev	dCT	stdev dCT	% of inp	STED
	03_Ctrl_H3K4me3	27.82	06_LINC_H3K4me3			inp	26.8833	0.125033	0	0.176824	1	0.122565
	03_Ctrl_H3K4me3	27.63	06_LINC_H3K4me3	26.54		IgG	41.44	9.91364	-14.5567	9.91443	4.1496e-05	0.000285167
	03_Ctrl_H3K4me3	27.76	06_LINC_H3K4me3	26.69		KDM4A	26.615	0.106066	0.268333	0.163961	1.20442	0.136881

[truncated: 35 more sheets: Fig 5B_H3K9me3, Fig 5C, Fig 5D, Fig 5E, Fig 5F, Fig 5G, Fig 5H, FIg 6A, Fig 6B, Fig 6C, Fig 6D, Fig 6F, Fig 6H, Fig 7B, Fig 7C, Fig 7D, Fig 7F, Fig 7H, Fig 7I, Fig 7J …]
